# Supplementary material for: Sequence-based prediction of protein binding mode landscapes
Source: PLoS Comput Biol. 2020 May 26;16(5):e1007864. doi: 10.1371/journal.pcbi.1007864 (PMC7304629; doi:10.1371/journal.pcbi.1007864)
Supplement: S1 Table — (XLSX) [file pcbi.1007864.s003.xlsx]

## Sheet: DOR
Uniprot	Start AA	End AA	PDB complex	PDB monomer	Interface residues
A0QTN8	17	27	3DG7_B 3DG7_D	3DG3_A	22,23,24
A5HZZ9	245	249	3DS9_A	3DSE_A	245
D0EM60	515	522	5F55_A 5F56_A	5F54_A	515,517
F1RQI7	175	179	4E7Z_B	4PFO_A 4PJM_A	177
I6Y9J2	308	319	4QRA_A 4QRA_B	4QRB_A	319
O14757	74	81	1NVQ_A 1NVR_A 1NVS_A 2YDJ_A	2WMQ_A 2WMS_A 2YM4_A	74,76,81
O28126	89	95	1TFW_A 1TFW_B 1TFW_C 1TFW_D 2DR5_A 2DR7_A 2DR9_A 2DRA_A 2DRB_A 2DVI_A 2ZH1_A 2ZH2_A 2ZH3_A 2ZH5_A 2ZH6_A 2ZH8_A 2ZH9_A 3OUY_B 2ZH7_A	1UET_A 1UEU_A 1UEV_A	92,93,94,95
O43924	111	116	5TB5_B 5TB5_D 5E8F_A 5E8F_C 5F2U_A 5F2U_B 5TAR_B	5ML2_B 5ML8_B	111,112,113,116
O60341	460	474	2Y48_A 5L3E_A 5LGT_A 2IW5_A 2UXN_A 2UXX_A 4XBF_A	2DW4_A 2EJR_A 2Z3Y_A 2H94_A 2Z5U_A	462,463,474
P00509	10	17	1ARG_A 1ARG_B 1ASL_A 1ASL_B 1ASM_A 1ASM_B 1ASN_A 1ASN_B 1X28_A 1X28_B 1X29_A 1X29_B 1X2A_A 1X2A_B 5VWQ_A	2QA3_A 2QB2_A 2QB3_A	11,13,14
P00509	21	28	1ASM_B	2QA3_A 2QB3_A	21
P00592	38	43	1HN4_A 1HN4_B 1FX9_A 1FX9_B 1FXF_A 1FXF_B 1L8S_A 1L8S_B 3FVI_B 3FVI_C 3FVI_D	2B04_A	39,41,42
P00766	71	76	1T8L_A 1T8L_C 3T62_A 4Q2K_D	1CHG_A	73,74,75,76
P02945	166	179	5VN7_B 5VN9_A 5VN9_B	1M0L_A 5BR5_A 3MBV_A 2NTU_A 4MD1_A 5BR2_A 4MD2_A 4OV0_A 4X32_A 5A44_A 5A45_A	166,167,168
P03252	97	104	1AVP_A 1NLN_A 4PID_A 4PIE_A 5FGY_A	4EKF_A	97,102,103,104
P05326	324	331	1IPS_A 1IPS_B	1ODN_A	324,325,326,327
P06129	77	82	1UJW_A	2GUF_A	77
P06129	594	601	1UJW_A	2GUF_A	596,599
P06709	116	124	2EWN_A 2EWN_B	1BIA_A 1BIB_A	117,118,119
P07737	57	62	2PAV_P 2PBD_P 3CHW_P	4X1L_A	59,60,61,62
P08174	206	211	1H03_P 1H03_Q	1H2Q_P	207,208,209,210
P09651	94	99	1U1K_A 1U1L_A 1U1M_A 1U1N_A 1U1O_A 1U1P_A 1U1Q_A 1U1R_A 1PGZ_A 1PO6_A 2UP1_A	1HA1_A 1L3K_A 1UP1_A	95
P0A7G6	158	165	3CMV_C 3CMV_D 3CMV_F	1REA_A 2REB_A	159,160,161,162
P0A817	103	108	1P7L_A 1P7L_B 1P7L_C 1P7L_D 1RG9_A 1RG9_B 1RG9_C 1RG9_D	1MXA_A 1MXB_A 1MXC_A 1XRA_A 1XRC_A	103,105,106
P11838	200	208	1EPL_E 1EPM_E 1ER8_E 1GVU_A 1OEX_A 2ER0_E 2ER7_E 2ER9_E 3ER5_E 4ER4_E 4LP9_A	3Q6Y_A	205,207,208
P17169	603	609	2J6H_A 2J6H_B	2VF4_X	606,608,609
P17291	147	151	1FJG_G 1N32_G	1RSS_A	149,150,151
P19400	153	157	1F34_B	1F32_A	153
P19400	138	142	1F34_B	1F32_A	138,139
P20058	124	130	1QJS_B	1QHU_A	124,125,126,127
P20783	180	185	3BUK_A 3BUK_B	1B8K_A	181,183,184,185
P20783	198	203	3BUK_A 3BUK_B	1B8K_A	200,201
P25685	336	340	3AGZ_A 3AGZ_B	2QLD_A	337,338,339,340
P29218	31	39	1IMA_A 1IMA_B 1IMB_A 1IMB_B 1IMC_A 1IMC_B 1IMD_A 1IMD_B 1IME_A 1IME_B 4AS4_A 4AS4_B 1AWB_A 1AWB_B 2HHM_A 2HHM_B	1IMF_A	39
P35555	1539	1548	1UZJ_B	1UZK_A 1UZP_A 1UZQ_A	1546
P40136	580	590	1K90_B	1K8T_A	589
P53779	71	75	4H3B_C	3FI3_A	74
P53779	364	368	3V6R_B 3V6S_B 3OXI_A 4H36_A 4H39_A 4H3B_A 4H3B_C	2O0U_A 2O2U_A 3DA6_A 3FI3_A 3KVX_A	364,365,367
P74873	220	224	1G4U_S	1G4W_R	220
P74873	248	252	1G4U_S	1G4W_R	248,249,250
P84022	324	328	1MK2_A	1MJS_A	324,325,326
P84022	381	387	1MK2_A	1MJS_A	383
P9WPN8	75	79	5LI6_A 5LI6_B 5LI7_A 5LI7_B 5LIE_A 5LIE_B	5LI8_A	79
Q07960	403	412	1OW3_A	1RGP_A	406,407,409,410
Q13325	190	195	4HOR_A 4HOT_A	3ZGQ_A 4J0U_A	192
Q14012	278	293	4FG9_A	4FG7_A	288,292
Q14671	1150	1165	1M8W_A 1M8W_B 1M8X_A 1M8X_B 1M8Y_A 1M8Y_B 3Q0L_A 3Q0L_B 3Q0M_A 3Q0M_B 3Q0N_A 3Q0N_B 3Q0O_A 3Q0O_B 3Q0P_A 3Q0P_B	1IB2_A	1155,1156,1159
Q45488	38	44	1D2I_A 1D2I_B 1DFM_A 1DFM_B	1ES8_A	38,39,40
Q45488	115	122	1D2I_A 1D2I_B 1DFM_A 1DFM_B	1ES8_A	115
Q60176	224	229	1HYG_A 1HYG_B	1HYE_A	224,225,228,229
Q74P24	377	383	4EI7_A	4EI8_A	379,380,383
Q84AF2	42	46	2P0J_A 2P0J_B	1SDO_A	42,44,45,46
Q8RNV8	99	103	2Q10_A 2Q10_B 3IMB_A 3IMB_B 3IMB_C 3IMB_D	2ODH_A	99,100,101
Q96S59	141	146	5JIU_A 5JIU_B	5JI7_A	145
Q9K2N0	32	38	5ACV_A 5ACV_B 5ACW_A 5ACW_B 5ACX_A 5ACX_B 5LM6_A 5LM6_B 5NHZ_A 5NHZ_B 5NI0_A 5NI0_E	5LCA_A 5LCF_A 5LCH_A	36,37
Q9X1H7	47	59	3PQC_A	3PR1_A	50,59
B7TVP1	237	250	3GLM_A 3GLM_B 3GLM_C 3GLM_D	3GF7_A	237,240,241,244,245
D7PC21	151	162	3OU6_A 3OU6_B 3OU6_C 3OU6_D 3OU7_A 3OU7_B 3OU7_C 3OU7_D	3OU2_A	152,153,155,156,157,158,159,160,161
O07347	272	277	1O87_A 1O87_B 1OKK_A 2CNW_A 2CNW_B 2CNW_C 2J7P_A 2J7P_B	1LS1_A	272,274,275,276,277
O59282	26	32	3AEV_B	2E3U_A	27,29,30,31,32
O76074	791	807	2H42_B 1UDU_A 1UDU_B	2H40_A 4MD6_A	793,795,796,797,798,799,800,801,802,803,804
P00797	353	361	2IKO_A 2IKU_A 2IL2_A 2V0Z_C 2V16_C 3G72_B 3OOT_A 3OQF_A 3OQK_A 3Q3T_B 3Q4B_A 3Q4B_B 3Q5H_B 3SFC_A 3VSW_A 3VSX_A 3VUC_A 3VYD_A 3VYE_A 3VYF_A 4GJ5_B 4GJ6_B 4GJ7_A 4GJ8_B 4GJA_A 4GJB_B 4GJC_A 4GJD_A 4PYV_A 4Q1N_A 4RYC_A 4RYG_A 4RZ1_A 4S1G_A 4XX3_A 4XX4_A 5SY2_A 5SXN_A 5SY3_B 5SZ9_A 5T4S_A 1BIL_A 1BIM_A 1HRN_A 3GW5_B 3KM4_B 5KOQ_A 5KOS_A 5KOT_A 5TMG_A 5TMK_A 5V8V_B	2BKS_A 2BKS_B 2BKT_A 2BKT_B 2REN_A	353,354,355,356,359,360,361
P01112	66	71	1BKD_R 1K8R_A 1NVV_R 1NVW_Q 1NVW_R 1WQ1_R 1XD2_B 4NYJ_R	1IOZ_A 2RGE_A 3RSL_A	66,67,68,69,70,71
P02754	169	178	2R56_A 2R56_B	1B8E_A	170,171,172,173,174,175,178
P02945	244	252	1CWQ_A 1CWQ_B	4MD1_A 4MD2_A 1XJI_A	244,245,246,247,248,249,250,251,252
P04547	68	76	1IXY_A 1IXY_B 1M5R_A 1M5R_B 1SXP_A 1SXP_B 1SXQ_A 1SXQ_B	1BGT_A 2BGT_A 1BGU_A 2BGU_A 1C3J_A	68,69,70,71,72,73,74,75,76
P04547	108	122	1IXY_A 1IXY_B 1M5R_A 1M5R_B 1SXP_A 1SXQ_A 1SXQ_B	1BGT_A 2BGT_A 1BGU_A 2BGU_A 1C3J_A	115,116,117,119,120
P06129	249	260	1UJW_A	1NQE_A 3M8B_A 2GUF_A	249,251,252,254,260
P09527	65	71	1VG9_B 1VG9_D 1VG9_F 1VG9_H	1VG1_A	65,67,69,70,71
P0A386	158	163	2AXT_V 2AXT_v 5H2F_V 5H2F_v	1MZ4_A	158,159,160,161,162,163
P10824	10	31	1GP2_A	1CIP_A	12,13,15,16,19,20,23,24,26,27,30
P11838	166	174	1EPL_E 1EPM_E 1ER8_E 1GVU_A 1GVX_A 1OEX_A 2ER0_E 2ER6_E 2ER7_E 2ER9_E 3ER5_E 4ER2_E 4ER4_E 4LP9_A	3Q6Y_A 4YCY_A	166,167,168,169,170,172
P19821	504	512	3KTQ_A 3LWL_A 3LWM_A 3M8R_A 3M8S_A 3OJS_A 3OJU_A 3RR7_A 3RR8_A 3RRG_A 3RRH_A 3RTV_A 3SV3_A 3SV4_A 3SYZ_A 3SZ2_A 3T3F_A 4C8K_A 4C8L_A 4C8M_A 4C8N_A 4C8O_A 4CCH_A 4DF4_A 4DF8_A 4DFJ_A 4DFK_A 4DFM_A 4DFP_A 4DLG_A 4ELT_A 4ELU_A 4ELV_A 1QTM_A 4KTQ_A 2KTQ_A	1JXE_A 1KTQ_A 5KTQ_A	504,505,506,507,508,509,510,511,512
P20783	143	148	3BUK_A 3BUK_B	1B8K_A 1NT3_A	143,144,145,146,147,148
P22301	56	62	1J7V_L 1Y6K_L	1INR_A	56,57,59,60,61,62
P23470	292	297	5E5R_A 5E5R_C	3JXH_C	292,293,294,295,296,297
P23940	79	91	1BHM_A 1BHM_B 1ESG_A 1ESG_B 2BAM_A 2BAM_B 3BAM_A 3BAM_B	1BAM_A	82,83,84,87,88,89,90,91
P24941	147	159	1F5Q_A 1F5Q_C 1FIN_A 1FIN_C 1FVV_A 1FVV_C 1OKV_A 1OKV_C 1OKW_A 1OKW_C 1OL1_A 1OL1_C 1OL2_A 1OL2_C 1URC_A 1URC_C 2C5N_A 2C5N_C 2C5O_A 2C5O_C 2C5V_A 2C5V_C 2C5X_A 2C5X_C 2I40_A 2I40_C 2UUE_A 2UUE_C 2V22_A 2V22_C 2WEV_A 2WEV_C 2WFY_A 2WFY_C 2WHB_A 2WHB_C 2X1N_A 2X1N_C 3F5X_A 3F5X_C 4FX3_A 4FX3_C 5IF1_A 5IF1_C	1AQ1_A 2W05_A 1CKP_A 1KE6_A 4LYN_A 2R64_A 3S2P_A 2VTA_A 2VTH_A 1W0X_C 2W1H_A 1WCC_A 1DI8_A 5JQ8_A 2VTP_A 1DM2_A 2BHE_A 2BHH_A 2BTS_A 2J9M_A 2VTT_A 1FVT_A 5IEV_A 1KE8_A 3WBL_A 1G5S_A 5ANG_A 4BZD_A 1GIH_A 4BGH_A 1P2A_A 1H0W_A 1JVP_P 1KE5_A 1KE7_A 1KE9_A 2UZN_A 2VTI_A 1PYE_A 1R78_A 5FP6_A 2VTN_A 1VYZ_A 1Y91_A 2B52_A 2B55_A 2VTQ_A 2BTR_A 2DUV_A 2R3L_A 2VTJ_A 2VTO_A 2VTS_A 3FZ1_A 3LFN_A 2R3M_A 2R3J_A …	150,151,152,153,154,155,156,157,158,159
P28482	175	189	4XJ0_B	4FV4_A 4FV5_A 4FV6_A 4FV9_A 4FV8_A 5K4I_A	182,183,184,185,186,187
P28631	259	264	1JR3_E	1A5T_A	260,261,262,263,264
P31570	184	196	1G64_A 1G64_B 4HUT_A 4HUT_B	1G5T_A	184,185,186,187,188,189,191,192,193,194,195,196
P36897	175	199	1B6C_B 1B6C_D 1B6C_F 1B6C_H 1IAS_A 1IAS_B 1IAS_C 1IAS_D 1IAS_E 3KCF_A 3KCF_B 3KCF_C 3KCF_D 3KCF_E	1PY5_A	175,176,178,179,182,183,184,185,186,194,195,196,197,198,199
P42700	336	340	2I91_A 2I91_B	1YVR_A	336,337,338,339,340
P49137	230	235	4TYH_A 2PZY_A 3A2C_A 3A2C_B 3A2C_C 3A2C_D 3A2C_E 3A2C_F 3A2C_G 3A2C_H 3A2C_I 3A2C_J 3A2C_K 3A2C_L 3KC3_A 3KC3_B 3KC3_C 3KC3_D 3KC3_E 3KC3_F 3KC3_G 3KC3_H 3KC3_I 3KC3_J 3KC3_K 3KC3_L 3WI6_A 3WI6_B 3WI6_C 3WI6_D 3WI6_E 3WI6_F 3R2B_A 3R2B_B 3R2B_C 3R2B_D 3R2B_G	3R2Y_A	230,231,232,233,234,235
P52732	174	181	1II6_B 2GM1_B 2GM1_D 2PG2_A 2PG2_B 2UYI_A 2UYI_B 2UYM_A 2UYM_B 2X2R_A 2X2R_B 2X2R_C 2XAE_A 2XAE_B 2XAE_C 3K5E_A 3K5E_B 3L9H_A 3L9H_B 4A51_C 4A51_D 4A51_G 4A5Y_A 4A5Y_C	3ZCW_A	174,175,176,177,178,179,180,181
P71707	780	785	5CRF_A 5CRF_B 5CRF_C 5CRF_D	5CXW_A	780,781,782,783,784,785
P74873	196	206	1G4U_S	1G4W_R	196,199,200,202,203,204,205
Q00987	6	11	4HBM_A 4HBM_B	4ODF_A 4OGT_A 4OGN_A	6,8,9,10,11
Q09028	16	23	4PBY_A 4PBY_B 4PBZ_A 4PC0_A 4PC0_B	3GFC_A	16,19,20,22,23
Q12341	200	208	4PSW_A	1BOB_A	201,202,205,206,208
Q16539	115	122	5ETA_A 5ETA_B	1KV2_A 2YIS_A 2YIW_A 5N63_A 5N64_A 5N67_A	115,116,118,119,120,122
Q74P24	80	88	4EI7_A	4EI8_A	81,82,83,84,85
Q8PJX9	429	434	4FOU_A 4FOU_B	4FOJ_A	429,431,432,433,434
Q8WTS6	70	78	1H3I_A 1H3I_B	1N6C_A	71,72,73,74,75,76,77
Q9CCZ4	58	69	2CKD_B	2UYO_A 2UYQ_A	60,63,64,67,68
Q9U1E1	145	150	3NGS_B 3NGT_A 3NGT_B 3NGT_C 3NGT_D 3NGT_E 3NGT_F 3NGT_G 3NGT_H 3NGT_I 3NGT_J 3NGT_K 3NGT_L	3NGR_A	145,147,148,149,150
Q9Y5B9	745	750	4Z2M_B	4Z2N_A	746,747,748,749,750

## Sheet: CDR
Uniprot	Start.AA	End.AA	PDB complex, structured	PDB complex, not structured	PDB monomer	Interface residues
C8CHL4	2	18	3ZN5_A 3ZN5_B 3ZN5_C 3ZN5_D 3ZN5_E 3ZN5_F 3ZN5_G 3ZN5_H	3ZN6_B	3ZN4_A	10,11,12,13,14,15,16,17,18,3,4,5,7,8
E5XP76	17	266	5MST_A 5MST_B	5MSR_A 5MSR_B 5MSR_C 5MSR_D 5MSV_A 5MSV_B 5MSV_C 5MSV_D	5MSP_A	25,29,31,32,35,92
E5XP76	270	651	5MST_A 5MST_B	5MSR_A 5MSR_B 5MSR_C 5MSR_D 5MSV_A 5MSV_B 5MSV_C 5MSV_D	5MSP_A 5MSS_A 5MSW_A	345,348,351,372,391,394,395,396,399
O43189	322	326	5XFP_B	5XFP_E	5XFN_A	322,323,324,325,326
P00489	315	325	1PYG_A 1PYG_B 1PYG_C 1PYG_D 3E3N_A 3E3N_B 3E3N_D 3E3N_F 3E3N_G 3E3N_H	3E3L_A 3E3L_B 3E3L_C 3E3L_D 3E3N_C 3E3N_E	1E1Y_A 2PYD_A 3CUV_A 2QRP_A 2QRQ_A 2QLM_A 3BCS_A 3BD7_A 3BD8_A 3BDA_A 4CTM_A 4CTN_A 4CTO_A 3CUT_A 3CUU_A 3CUW_A 3EBO_A 3EBP_A 4EJ2_A 4EKE_A 4EKY_A 4EL5_A 4EL0_A 3G2H_A 3G2I_A 3G2J_A 3G2K_A 3G2L_A 5JTT_A 5JTU_A 3L79_A 5LRC_A 5LRD_A 5LRE_A 5LRF_A 5MEM_A 4MHO_A 4MI3_A 4MIC_A 3MRT_A 3MRV_A 3MRX_A 4MRA_A 3MSC_A 3MS2_A 3MS4_A 3MT7_A 3MT8_A 3MT9_A 3MTA_A 3MTB_A 3MTD_A 3NC4_A 3NP7_A 3NP9_A 3NPA_A 5O50_A …	316,317,318,319,320,321,323,325
P00514	93	110	3FHI_B	3PNA_A 3PNA_B	3IIA_A 3PLQ_A	100,101,102,103,104,106,93,94,95,96,97,98,99
P00797	232	237	1BIL_A 1BIL_B 1BIM_A 1BIM_B 1HRN_A 1HRN_B 2IKO_A 2IKO_B 2IKU_A 2IKU_B 2IL2_A 2IL2_B 2V0Z_C 2V0Z_O 2V16_O 3G72_B 3OOT_A 3OOT_B 3OQF_A 3OQF_B 3OQK_A 3OQK_B 3SFC_A 3SFC_B 3VSW_A 3VSW_B 3VSX_A 3VSX_B 3VUC_A 3VUC_B 3VYD_A 3VYD_B 3VYE_A 3VYE_B 3VYF_B 4GJ7_A 4GJ7_B 4GJA_A 4GJA_B 4GJC_B 4GJD_A 4GJD_B 4PYV_B 4Q1N_A 4Q1N_B 4RYC_A 4RYC_B 4RYG_A 4RYG_B 4RZ1_B 4S1G_A 4S1G_B 4XX3_A 4XX3_B 4XX4_A 4XX4_B 5KOQ_A …	1BBS_A 1BBS_B 2BKS_A 2BKS_B 2BKT_A 2BKT_B 2FS4_A 2FS4_B 2G21_A 2G21_B 2G24_A 2G24_B 2G26_A 2G26_B 2G27_A 2G27_B 2V16_C 3G72_A 3GW5_B 3KM4_B 3VYF_A 5KOS_A 5KOT_A 5T4S_A 5TMK_A 5VPM_A 5VPM_B	2BKS_A 2BKS_B 2BKT_A 2BKT_B 2REN_A 2V13_A 4AMT_A	232,233,234,235,236,237
P02768	101	113	3A73_A 3LU6_A 3LU7_A 3LU7_B 3LU8_A 3LU8_B 4EMX_A 4EMX_B 5ID7_A	1TF0_A 2BXA_A 2BXA_B 2BXE_A 2BXE_B 2VDB_A 2VUE_A 2VUE_B 2XVQ_A 2XVQ_B 2XVU_A 2XVU_B 2XW0_A 2XW0_B 2XW1_A 2XW1_B 2YDF_A 2YDF_B 4HGM_B	1HK1_A 4IW1_A 4E99_A 5IJF_A	101,102,103,105,106,110,113
P07024	324	329	1HPU_B 1HPU_C 2USH_B	2USH_A	1USH_A	324,325,326,327,329
P08254	242	247	1G4K_A 1QIC_D 2D1O_A 2D1O_B	1G05_A 1G05_B 1HY7_A 1HY7_B	3OHL_A 3OHO_A	242,243,244,245,246,247
P0A3F4	37	53	2V5H_G 2V5H_H 2V5H_I 2V5H_J 2V5H_K 2V5H_L	4C3M_A 4C3M_B 4C3M_C	4C3L_A	37,38,39,40,42,45,46,47,48,49,50,53
P0A6Z6	63	78	1Q5Y_A 1Q5Y_B 1Q5Y_C 1Q5Y_D 3BKT_A 3BKT_B 3BKT_C 3BKT_D 3BKU_A 3BKU_B 3BKU_C	3BKU_D	3BKF_A	63,65,66,68,69,72,73,74,75,76,77
P12004	186	192	1UL1_B 1UL1_C 1VYJ_C 1VYJ_E 1VYJ_I 1VYJ_K 1VYM_B 4ZTD_A 4ZTD_B 5MLW_A 5MLW_E	1AXC_A 1AXC_C 1AXC_E 1U76_A 1U76_C 1U76_E 1U7B_A 1UL1_A 2ZVK_A 2ZVK_B 2ZVK_C 2ZVL_A 2ZVL_B 2ZVL_C 2ZVL_D 2ZVL_E 2ZVL_F 2ZVM_A 2ZVM_B 2ZVM_C 3P87_A 3P87_B 3P87_C 3P87_D 3P87_E 3P87_F 3TBL_A 3TBL_B 3TBL_C 3WGW_A 3WGW_B 4RJF_C 4RJF_E 5MLW_C	3VKX_A	186,187,188,190,191,192
P13298	110	115	2PS1_A 2PS1_B	2PRZ_A 2PRZ_B 2PRZ_C 2PRZ_D	2PRY_A	110,111,112,113,114
P13482	32	36	2JJB_A 2JJB_B 2JJB_D 2WYN_A 2WYN_B 2WYN_D	2JJB_C 2WYN_C	2JF4_A 2JG0_A	32,33,34,35,36
P24941	38	46	1F5Q_A 1F5Q_C 1FIN_A 1FIN_C 1FVV_A 1FVV_C 1OKV_A 1OKV_C 1OKW_A 1OKW_C 1OL1_A 1OL1_C 1OL2_A 1OL2_C 1URC_A 1URC_C 2C5N_A 2C5N_C 2C5O_A 2C5O_C 2C5V_A 2C5V_C 2C5X_A 2C5X_C 2I40_A 2I40_C 2UUE_A 2UUE_C 2V22_A 2V22_C 2WEV_A 2WEV_C 2WFY_A 2WFY_C 2WHB_A 2WHB_C 2X1N_A 2X1N_C 3F5X_A 3F5X_C 4FX3_A 4FX3_C 5IF1_A 5IF1_C	1BUH_A	1AQ1_A 1B38_A 1B39_A 1CKP_A 3IG7_A 3IGG_A 1PXK_A 1PXL_A 1PXM_A 2R64_A 3S2P_A 2VTL_A 2VTM_A 2VTP_A 2VTI_A 1DI8_A 1DM2_A 4BGH_A 2BHE_A 2BHH_A 5JQ8_A 3LE6_A 2UZN_A 1FVT_A 4ACM_A 2C6L_A 3FZ1_A 1H0V_A 1H0W_A 1JVP_P 1KE5_A 1KE6_A 1KE7_A 1KE8_A 1KE9_A 2R3L_A 2R3M_A 2R3N_A 2R3O_A 2R3P_A 2R3R_A 2R3F_A 2R3H_A 2R3I_A 2R3J_A 2R3K_A 2VTO_A 1W0X_C 1G5S_A 5ANK_A 5ANI_A 2BTS_A 1H01_A 5JQ5_A 3LFQ_A 2R3Q_A 2R3G_A …	38,39,40,41,42,43,44,45,46
P31570	7	26	1G64_B	1G64_A	1G5T_A	20,21,24,25,26
P33284	2	16	3O08_B 3O1W_A 3O1W_B 3O4W_A 3O4W_B 3O5B_A 3O5B_B	3O08_A 3O6W_A 3O6W_B	3O1B_A 3O80_A 3O8M_A	10,13,15,2,3,4,5,6,7,9
P37231	293	301	2ATH_B 2F4B_B 2G0G_B 2HWQ_B 2HWR_B 3GBK_B 3NOA_B	1KNU_A 1KNU_B 1NYX_A 1NYX_B 2FVJ_A 2GTK_A 2HWQ_A 2HWR_A 2POB_A 2POB_B 2Q8S_A 2Q8S_B 3B0Q_A 3B0Q_B 3B0R_A 3B0R_B 3CWD_A 3CWD_B 3FEJ_A 3FUR_A 3G9E_A 3H0A_D 3IA6_A 3IA6_B 3K8S_A 3K8S_B 3KMG_A 3KMG_D 3U9Q_A 4FGY_A 4R06_A 4R06_B 4R2U_A 4R2U_D 4Y29_A 5GTN_A 5GTO_A 5GTP_A 5TTO_A 5TTO_B 5U5L_A 5U5L_B	3R5N_A	294,295,296,297,298,299,300
P42336	940	948	4L1B_A 4L23_A 4L2Y_A	5DXH_A 5DXH_D	3ZIM_A 5DXT_A 5UBR_A	943,944,945,946,947,948
P49137	265	274	2PZY_C 2PZY_D 3A2C_A 3A2C_B 3A2C_C 3A2C_D 3A2C_E 3A2C_F 3A2C_H 3A2C_I 3A2C_J 3A2C_K 3A2C_L 3KC3_A 3KC3_D 3KC3_E 3KC3_F 3KC3_H 3KC3_I 3KC3_K 3KC3_L 4TYH_A	2PZY_B 3A2C_G 3KC3_B 3KC3_C 3KC3_G 3KC3_J 3R2B_A 3R2B_B 3R2B_C 3R2B_D 3R2B_E 3R2B_F 3R2B_G 3R2B_H 3R2B_I 3R2B_J 3R2B_K 3R2B_L 3WI6_A 3WI6_B 3WI6_C 3WI6_D 3WI6_E 3WI6_F	1NY3_A 3R2Y_A	265,266,267,269,270,271,272,273,274
P49137	346	364	2PZY_C 3KC3_B 3KC3_F 3KC3_H 3KC3_I 4TYH_A	2PZY_A 2PZY_B 2PZY_D 3A2C_A 3A2C_B 3A2C_C 3A2C_D 3A2C_E 3A2C_F 3A2C_G 3A2C_H 3A2C_I 3A2C_J 3A2C_K 3A2C_L 3KC3_A 3KC3_C 3KC3_D 3KC3_E 3KC3_G 3KC3_J 3KC3_K 3KC3_L 3R2B_A 3R2B_B 3R2B_C 3R2B_D 3R2B_E 3R2B_F 3R2B_G 3R2B_H 3R2B_I 3R2B_J 3R2B_K 3R2B_L 3WI6_A 3WI6_B 3WI6_C 3WI6_D 3WI6_E 3WI6_F	1NY3_A 3R2Y_A	347,348,349,350,351,352,354,355,357,358,359,361,362,363,364
P53350	495	506	1Q4K_C 3HIH_A 4HAB_A	1Q4O_A 1Q4O_B 2OJX_A 3C5L_A 3HIH_B 4HAB_C 4HY2_A 4LKL_A 4LKM_A 4LKM_C 4O9W_A 4RCP_A	2OGQ_A	497,498,499,500,501,502,503,504,505,506
P56817	218	230	1M4H_A 1SGZ_C 1SGZ_D 1XN2_A 1XN3_B 1XN3_C 5V0N_B 5V0N_C	3IXJ_A 3IXJ_B 3IXJ_C 3IXK_A 3IXK_B 3IXK_C 4K8S_A 4K8S_B 4K8S_C 4K9H_A 4K9H_B 4K9H_C 5DQC_A 5DQC_B 5DQC_C 5V0N_A	4B0Q_A 4B78_A 4EWO_A 4EXG_A	218,220,221,222,225,226,229
P61823	42	49	1A2W_A 1A2W_B 1AFK_B 1AFL_B 1AFU_B 1DFJ_E 1EOS_B 1JN4_B 1JVT_B 1JVU_B 1JVV_B 1O0F_B 1O0H_B 1O0M_B 1O0N_B 1O0O_B 1QHC_B 1RBB_A 1U1B_B 1W4O_B 1W4P_B 1W4Q_B 1XPS_A 1XPT_A 1Z6D_B 1Z6S_B 2G4W_B 2G8Q_B 2G8R_B 2P42_A 2P42_C 2W5G_B 2W5I_B 2W5K_B 2W5L_B 2W5M_B 2XOG_B 3D6O_B 3D6P_B 3D6Q_B 3D7B_B 3D8Y_B 3D8Z_B 3DXG_B 3DXH_B 3EUX_B 3EUY_B 3EUZ_B 3EV0_B 3EV1_B 3EV2_B 3EV3_B 3EV4_B 3EV5_B 3EV6_B 3JW1_B 4G8V_B …	2P44_A 2P49_A 2XOG_A 2XOI_B 3EUX_A 3EUY_A 3EUZ_A 3EV1_A 3EV2_A 3EV3_A 3EV4_A 3EV6_A 3QSK_A 4OT4_B 4POU_A 4QH3_A 4S0Q_A 4S18_A 4S18_B	1RNU_A 1RNV_A 2RNS_A	42,43,44,45,46,47,48,49
P68135	40	67	1IJJ_B 1RGI_A 2A40_A 2A40_D 2FF6_A 2Q1N_B 3FFK_B 3FFK_E 4B1V_B 4K42_A 4K42_B 4PKG_A 4PKH_A 4PKH_D 4PKH_F 4PKI_A 4PL8_A 4Z94_A	1IJJ_A 1KXP_A 1LOT_B 1P8Z_A 1RFQ_A 1RFQ_B 1SQK_A 2FF3_B 2Q1N_A 2Q31_A 2Q31_B 2Q97_A 2V51_B 2V51_D 2V52_B 2VYP_A 2VYP_B 3BUZ_B 3M1F_A 3M6G_A 3M6G_B 3SJH_A 3U8X_A 3U8X_C 3U9Z_A 3UE5_A 4B1V_A 4B1X_B 4B1Y_B 4GY2_B 4H03_B 4H0T_B 4H0V_B 4H0X_B 4H0Y_B 4K42_C 4K42_D 4K43_A 4K43_B 4PKH_I 4PL8_B	3M6G_A 3M6G_B 1RDW_X 2A5X_A 2ASM_A 2ASP_A 4K41_A 2Q0R_A 2Q36_A 3HBT_A	40,41,42,43,44,45,46,47,48,49,50,51,52,53,55,58,59,61,62,63,64,65,66,67
P98170	347	356	2OPZ_A 2OPZ_B 2OPZ_C 2OPZ_D	1G73_C	2JK7_A	347,348,351,352,354
P9WPN8	179	192	5LIE_B	5LI6_A 5LI6_B 5LI7_A 5LI7_B 5LIE_A	5LI8_A	179,180,181,182,183,187,189,192
Q02248	134	161	1I7W_A 1I7W_C 1I7X_C	1I7X_A 1M1E_A 1V18_A 4EVA_A 4EVA_C	4EV8_A 4EV9_A 4EVP_A 4EVT_A	145,148,149,151,152,154,155,156,157,158,159,161
Q06187	545	556	1K2P_A 1K2P_B 3P08_B 5J87_A 5J87_C	3P08_A 5FBN_C 5FBN_D	5FBO_A	547,548,550,551,552,554,555,556
Q09028	89	113	4PBY_B 4PC0_A 4PC0_B	2XU7_A 2XU7_B 4PBY_A 4PBZ_A 4R7A_B	3GFC_A	100,102,104,105,112,113,90,92,93,94,95,98
Q09028	353	360	4PBY_A 4PBY_B 4PBZ_A 4PC0_A 4PC0_B	2XU7_A 2XU7_B 4R7A_B	3GFC_A	354,355,357,358,360
Q14012	172	179	4FG8_B	4FG8_A 4FG9_A 4FG9_B	4FG7_A	172,174,175,176,179
Q4U1A6	354	380	3AGD_A 3AGD_B 3AGE_A 3AGE_B	3IH8_A 3IH8_B 3IHA_A 3IHA_B	3IF5_A	360,361,366,368,369,372,379,380
Q57872	176	182	1PKH_A 1PKJ_A 1PKK_A	1OGH_A 1OGH_B 1PKH_B 1PKJ_B 1PKK_B	2HXB_A	176,177,178,179,180,181,182
Q7KQK5	259	272	2Z8V_A 2Z8W_A 4R19_B	4R19_A 4R1C_A 4R1C_B	4R1B_A	260,261,264,265,266,267,269,270,271,272
Q84BQ9	97	101	3CJQ_A 3CJQ_D 3CJQ_G 3CJR_A 3EGV_A	2NXJ_A 2NXJ_B 2NXN_A	1UFK_A 2ZBR_A 2NXC_A	100,101,97,98,99
Q980A5	39	47	3CW2_A 3CW2_E 3CW2_F 3I1F_A 4M0L_A	2AHO_A 2QN6_A 3CW2_B 4M0L_B 4M0L_C 4M0L_D 4M0L_E 5DSZ_B	4RD6_A	39,40,41,42,43,44,45
Q9U1E1	43	66	3NGS_C 3NGT_A 3NGT_B 3NGT_C 3NGT_D 3NGT_E 3NGT_F 3NGT_G 3NGT_H 3NGT_I 3NGT_J 3NGT_K 3NGT_N	3NGT_L	3NGR_A	44,45,48,55,56,57,58,60,61,62,64,66
A7ZS61	275	296	3GCM_A 3GCM_B 3GCM_C	3GME_A	3GLL_A	275
O14757	2	8	1NVQ_A 1NVR_A 1NVS_A 2E9V_B 2YDJ_A	2YDJ_B	2WMQ_A 2WMR_A 2WMS_A 2WMV_A 2WMW_A 2WMX_A 2XEZ_A 2YM6_A 2YM7_A 2WMT_A 2YM8_A 2YM3_A 2YM5_A 2WMU_A 2X8E_A 2XEY_A 3U9N_A	2,3,4,7,8
O14965	279	290	4C3P_A 4C3P_D	3EFW_A 3EFW_B 3W18_A 3W18_B 3W2C_A 3W2C_C 3W2C_E 3W2C_G	1MUO_A 3W16_A 4C3R_A	282,286,288,290
O50657	141	149	5GJM_A	5GJM_B	5GJN_A 5GJP_A	149
O95831	551	558	4BUR_A 4BUR_B	4BUR_C 4BUR_D	1M6I_A 4BV6_A	555,556,557,558
P00489	7	12	1PYG_A 1PYG_C 1PYG_D 3E3L_A 3E3L_B 3E3L_C 3E3L_D 3E3N_A 3E3N_B 3E3N_C 3E3N_D 3E3N_E 3E3N_F 3E3N_G 3E3N_H	1PYG_B	2QLM_A 3BCR_A 3BCS_A 3BCU_A 3BD6_A 3BD7_A 3BD8_A 3BDA_A 3CUT_A 3CUU_A 3CUW_A 3EBO_A 3EBP_A 3G2H_A 3G2I_A 3G2J_A 3G2K_A 3G2L_A 3G2N_A 5LRC_A 5LRE_A 5LRF_A 3MQF_A 3MRT_A 3MRV_A 3MRX_A 3MS7_A 3MSC_A 3MS2_A 3MS4_A 3MT7_A 3MT8_A 3MT9_A 3MTA_A 3MTB_A 3MTD_A 3NP7_A 3NP9_A 3NPA_A 5O50_A 2QLN_A 2QN1_A 2QN2_A 2QN3_A 2QNB_A 2QRM_A 2QRG_A 2QRH_A 3S0J_A 3SYM_A 3SYR_A 3T3D_A 3T3E_A 3T3G_A 3T3H_A 3T3I_A 2QRP_A …	10,11,12,8,9
P00492	104	123	1BZY_A 1BZY_B 1BZY_C 1BZY_D 4RAB_A 4RAB_B 4RAB_C 4RAB_D 4RAC_A 4RAC_B 4RAC_C 4RAC_D 4RAD_A 4RAD_B 4RAD_C 4RAD_D 4RAD_E 4RAD_F 4RAD_G 4RAD_H 4RAN_A 4RAN_B 4RAN_C 4RAN_D 4RAO_B 4RAO_C 4RAO_D 4RAQ_B 4RAQ_D	1HMP_B 1Z7G_A 1Z7G_B 1Z7G_C 1Z7G_D 3GEP_A 3GEP_B 3GGC_A 3GGC_B 3GGJ_B 4RAO_A 4RAQ_A 4RAQ_C	4KN6_A	115,117,118,119,120,121
P00514	237	242	3FHI_B	3PNA_A 3PNA_B	3PLQ_A	238,239,241
P00766	11	15	1GL1_B 2CGA_B	1ACB_E 1GL0_E 1GL1_A 1GL1_C 1OXG_A 1P2M_A 1P2M_C 1P2N_A 1P2N_C 1P2O_A 1P2O_C 1P2Q_A 1P2Q_C 1T7C_A 1T7C_C 1T8L_A 1T8L_C 1T8M_A 1T8M_C 1T8N_A 1T8N_C 1T8O_A 1T8O_C 2Y6T_A 2Y6T_B 2Y6T_C 2Y6T_D 3T62_A 3T62_B 3T62_C 4Q2K_A 4Q2K_B 4Q2K_C 4Q2K_D 5J4Q_A 5J4S_A	1GCD_A 1K2I_1	11,12,13
P02699	327	348	1HZX_A 1L9H_A 1U19_A 2G87_A 2HPY_A 2PED_A	1F88_A 1F88_B 1GZM_A 1GZM_B 1HZX_B 1L9H_B 3CAP_A 3CAP_B 3PQR_A 4J4Q_A 4PXF_A 4X1H_A	3C9L_A 3PXO_A 5TE3_A	327,328,329,330
P06730	206	210	2W97_A 3U7X_A 3U7X_B 4AZA_A	2V8W_A 2V8W_E 2V8X_A 2V8X_E 2V8Y_A 2V8Y_E 3TF2_A 3TF2_B 3TF2_C 3TF2_D 4AZA_C 4BEA_A 5EHC_A 5EIR_A	1IPC_A	206,207
P07607	1	13	4EB4_A 4EB4_B 4EB4_C 4EB4_D	3IHI_A 3IHI_B 4E5O_A 4E5O_B 4E5O_C 4E5O_D 4E5O_E 4E5O_F 4EIN_A 4EIN_B	4EZ8_A	13
P09391	245	250	5MT6_A 5MT7_A 5MT8_A	2IRV_A 2NRF_B	2O7L_A 3ZMI_A 4H1D_A	247,248,249,250
P0C6U8	3542	3546	3SND_B 3VB3_B 3VB4_B 3VB5_B 3VB6_B 3VB7_B	3VB3_A 3VB4_A 3VB5_A 3VB6_A 3VB7_A	2BX4_A	3542,3543,3544,3545
P12004	256	260	1U76_A 1U76_C 1U76_E 1UL1_A 1UL1_B 1VYJ_A 1VYJ_C 1VYJ_E 1VYJ_G 1VYJ_I 1VYJ_K 3P87_A 3P87_B 3P87_C 3P87_D 3P87_E 3P87_F 5MLW_E	1AXC_A 1AXC_C 1AXC_E 1U7B_A 1UL1_C 1VYM_A 1VYM_B 1VYM_C 2ZVK_A 2ZVK_B 2ZVK_C 2ZVL_A 2ZVL_B 2ZVL_C 2ZVL_D 2ZVL_E 2ZVL_F 2ZVM_A 2ZVM_B 2ZVM_C 3TBL_A 3TBL_B 3TBL_C 3WGW_A 3WGW_B 4RJF_A 4RJF_C 4RJF_E 5MLO_A 5MLO_C 5MLO_E 5MLW_A 5MLW_C	3VKX_A	256,257,258,259
P15369	130	134	2IFW_A 2IFW_B	1S2K_A 2IFR_A	1S2B_A	131
P22894	100	104	1JAN_A	1JAP_A	1JAO_A 1JAQ_A 1JJ9_A 1MMB_A	102
P29563	244	248	1VGO_B 2Z55_A 2Z55_D	1VGO_A 2Z55_B 2Z55_E	2EI4_A 3WQJ_A	244,245,246,247
P31153	116	126	4NDN_B 4NDN_D	4NDN_A 4NDN_C	5A19_A	116,117,119,120
P38424	51	59	1SVW_B	1SUL_A	1SVI_A	55
P42336	414	418	4L1B_A 4L23_A 4L2Y_A 5DXH_A	5DXH_D	3ZIM_A 5DXT_A 5UBR_A	416,418
P42700	136	143	1YVP_A 1YVP_B	2I91_A 2I91_B	1YVR_A	136,141,142,143
P43912	161	169	4MCB_B	4MCB_A 4MCC_A 4MCC_B	4MCD_A	163
P49137	216	229	2PZY_A 3A2C_C 3A2C_E 3A2C_F 3A2C_G 3A2C_H 3A2C_I 3A2C_J 3A2C_L 3KC3_A 3KC3_B 3KC3_C 3KC3_E 3KC3_F 3KC3_H 3KC3_I 3KC3_J 3KC3_L 3R2B_A 3R2B_B 3R2B_C 3R2B_D 3R2B_G 3WI6_A 3WI6_B 3WI6_C 3WI6_D 3WI6_E 3WI6_F 4TYH_A	2PZY_B 2PZY_C 2PZY_D 3A2C_A 3A2C_B 3A2C_D 3A2C_K 3KC3_D 3KC3_G 3KC3_K 3R2B_E 3R2B_F 3R2B_H 3R2B_I 3R2B_J 3R2B_K 3R2B_L	1NY3_A 3R2Y_A	216,217,227,228,229
P49137	236	240	2PZY_A 2PZY_D 3A2C_A 3A2C_C 3A2C_D 3A2C_F 3A2C_G 3A2C_H 3A2C_I 3A2C_J 3A2C_K 3A2C_L 3KC3_A 3KC3_B 3KC3_C 3KC3_D 3KC3_E 3KC3_F 3KC3_G 3KC3_H 3KC3_I 3KC3_J 3KC3_K 3KC3_L 3R2B_L 4TYH_A	3A2C_B 3A2C_E 3R2B_A 3R2B_B 3R2B_C 3R2B_D 3R2B_E 3R2B_F 3R2B_G 3R2B_H 3R2B_I 3R2B_J 3R2B_K 3WI6_A 3WI6_B 3WI6_C 3WI6_D 3WI6_E 3WI6_F	3R2Y_A	236,237,238,240
P52732	272	287	2FL2_A 2FL6_A 2Q2Z_A 4A5Y_C 4BXN_A	1II6_A 1II6_B 1Q0B_A 1Q0B_B 1X88_A 1X88_B 1YRS_A 1YRS_B 2FKY_A 2FKY_B 2FL2_B 2FL6_B 2FME_A 2FME_B 2G1Q_A 2G1Q_B 2GM1_A 2GM1_B 2GM1_D 2GM1_E 2IEH_A 2IEH_B 2PG2_A 2PG2_B 2Q2Y_A 2Q2Y_B 2Q2Z_B 2UYI_A 2UYI_B 2UYM_A 2UYM_B 2WOG_A 2WOG_B 2WOG_C 2X2R_A 2X2R_B 2X2R_C 2X7C_A 2X7C_B 2X7D_A 2X7D_B 2X7E_A 2X7E_B 2XAE_A 2XAE_B 2XAE_C 3CJO_A 3CJO_B 3K3B_A 3K3B_B 3K5E_A 3K5E_B 3L9H_A 3L9H_B 4A51_A 4A51_B 4A51_C …	3KEN_A 3ZCW_A 4A50_A 4BBG_A	281,283,287
P53779	369	382	3V6R_A 3V6S_A 4H3B_A	3OXI_A 3V6R_B 3V6S_B	1JNK_A 2EXC_X 2B1P_A 2O0U_A 2O2U_A 2ZDT_A 3TTI_A 4WHZ_A 2ZDU_A 3DA6_A 3FI3_A 3KVX_A 3OY1_A 3TTJ_A 4U79_A	369,382
P61964	24	30	4GM9_A 4GM9_B	2H68_A 2H68_B 2H6K_A 2H6K_B 2H6N_A 2H6N_B 2H6Q_A 2H6Q_B 3EG6_A 4ERQ_A 4ERQ_B 4ERQ_C 4ERY_A 4ERZ_A 4ERZ_B 4ERZ_C 4ES0_A 4ESG_A 4ESG_B 4EWR_A 4GM8_A 4GM8_B 4GM8_C 4GM8_D 4GMB_A 4Y7R_A	5VFC_A	24,25,26,27
P70731	38	53	3MHY_A 3MHY_B 3MHY_C 4CNZ_A 4CNZ_C 4CNZ_D 4CNZ_E 4CNZ_F 4CO0_A 4CO0_B	3O5T_B 4CNZ_B 4CO3_B 4CO4_A 4CO4_B 4CO4_C	4CNY_A	38,39,40,47,48,49,53
P71707	775	779	5CRF_A 5CRF_B 5CRF_C	5CRF_D	5CXW_A	776,779
Q02248	663	671	1M1E_A	1I7W_A 1I7W_C 1I7X_A 1I7X_C 1V18_A 4EVA_A 4EVA_C	4EV8_A 4EV9_A 4EVP_A 4EVT_A	663,664
Q06755	227	232	5DDT_A 5DDT_B	5HS2_A 5HS2_B	5DDV_A	231,232
Q09028	55	59	2XU7_B 4PBY_B	2XU7_A	3GFC_A	55,56,57,58
Q41460	1234	1240	3CNZ_A 3CNZ_B	3COB_A 3COB_C	1SDM_A	1234,1236,1237
Q46893	229	235	3N9W_B	3N9W_A	1I52_A 1INI_A 1INJ_A	229,232
Q5JII7	3	10	3VYS_C 3VYT_C	3VYU_C	2Z1E_A	8
Q5JII7	15	19	3VYS_C 3VYT_C	3VYU_C	2Z1E_A 2Z1F_A	15
Q6ST21	273	287	2EPN_A 2EPN_B 2EPO_A	2EPO_B	2EPK_X 2EPL_X 2EPM_X	277,278
Q7KQK5	172	176	2Z8V_A 2Z8V_B 2Z8W_A 2Z8W_B	4R19_A 4R1C_A 4R1C_B	4R1B_A	172,173,174
Q7KQK5	352	356	2Z8W_A 4R19_B	4R1C_A 4R1C_B	4R1B_A	352,353
Q7KQK5	370	387	2Z8W_A 2Z8W_B	4R19_A 4R19_B 4R1C_A 4R1C_B	4R1B_A	371,386
Q84AF2	47	52	2P0J_A	2P0J_B	1SDO_A	47
Q89ZI2	611	670	4UR9_A 4UR9_B 5FL0_A 5FL0_B 5FL1_A 5FL1_B	2J4G_A 2J4G_B 2VVN_A 2VVN_B 2W66_A 2W66_B 2W67_A 2W67_B 2X0H_A 2X0H_B 2XJ7_A 2XJ7_B 2XM1_A 2XM1_B 2XM2_A 2XM2_B 4AIS_A 4AIS_B 5FKY_A 5FKY_B	2J47_A 2W4X_A 2WCA_A 2VVS_A	611,657,658
Q8EMJ9	375	387	3ES7_A 3ES7_B 3ES8_A 3ES8_B 3ES8_C 3ES8_D 3ES8_E 3ES8_F 3ES8_G 3ES8_H	2OQY_A 2OQY_B 2OQY_C 2OQY_D 2OQY_E 2OQY_F 2OQY_G 2OQY_H 3FYY_A 3FYY_B	3GD6_A	379
Q93DA8	145	151	3EXS_D	3EXR_B 3EXR_C 3EXS_A 3EXS_B 3EXS_C	3EXT_A	145,146
Q97UA0	90	98	3BQB_X	3BQB_A 3BQB_Y 3BQB_Z	2Q18_X 2Q19_X 2Q1D_X	98
Q9BX68	51	62	4NJZ_B 4NJZ_C	4NK0_A 4NK0_B	4NJY_A	52,55,58,61
Q9R194	248	257	4U8H_A	4I6G_A 4I6G_B 4I6J_A	4I6E_A	252
E5XP76	743	1188	5MSR_A 5MSR_B 5MSR_C 5MSR_D 5MSV_A 5MSV_B 5MSV_C 5MSV_D	5MST_A 5MST_B	5MSP_A 5MSS_A 5MSW_A	1004,1005,1007,1044,1078,1079,1080,1081,1083,1094,1095,1096,1148,1150,1151,1153,1154,1157,1160,1162,1163,1164,1165,1166,1168,1169,1171,1173,1177,1180,1184,744,814,815,818,822,830,831,832,833,836,846,848,849,853,863,864,866,875,876,877,880,882,886,887,925,943,945,946,948,955
O76074	665	676	1UDU_A 1UDU_B 2H42_B	2H42_C	1UDT_A 1UHO_A 4MD6_A	665,666,667,676
P18206	1117	1122	5L0D_A 5L0D_D	5L0D_B 5L0D_C	3MYI_A	1117,1118,1121,1122
P29476	339	347	4JSE_B	1K2R_A 1K2R_B 1K2S_A 1K2S_B 1K2T_A 1K2T_B 1K2U_A 1K2U_B 1LZX_A 1LZX_B 1LZZ_A 1LZZ_B 1M00_A 1M00_B 1MMV_A 1MMV_B 1MMW_A 1MMW_B 1OM4_A 1OM4_B 1OM5_A 1OM5_B 1P6H_A 1P6H_B 1P6I_A 1P6I_B 1P6J_A 1P6J_B 1RS6_A 1RS6_B 1RS7_A 1RS7_B 2G6H_A 2G6H_B 2G6I_A 2G6I_B 2G6K_A 2G6K_B 2G6L_A 2G6L_B 2G6M_A 2G6M_B 2G6N_A 2G6N_B 2HX3_A 2HX3_B 2HX4_A 2HX4_B 3B3M_A 3B3M_B 3B3N_A 3B3N_B 3B3P_A 3B3P_B 3HSN_A 3HSN_B 3HSO_A …	5FVO_A	339
P49137	153	158	3R2B_C 3R2B_E 3R2B_F 3R2B_I 3R2B_J	2PZY_A 2PZY_D 3KC3_A 3KC3_C 3KC3_D 3KC3_G 3KC3_J 3R2B_A 3R2B_B 3R2B_D 3R2B_G 3R2B_H 3R2B_K 3R2B_L 3WI6_A 3WI6_B 3WI6_C 3WI6_D 3WI6_E 3WI6_F	1NY3_A 3R2Y_A	157
P53779	211	224	3V6R_A 3V6S_A	3OXI_A 3V6R_B 3V6S_B 4H39_A	1JNK_A 3TTI_A 3TTJ_A 4WHZ_A 2ZDT_A 2B1P_A 2EXC_X 2O2U_A 2ZDU_A 2O0U_A 3DA6_A 3FI3_A 3KVX_A 3OY1_A 4U79_A	213,216,217,219
P68135	3	7	3M1F_A	1IJJ_A 1IJJ_B 1KXP_A 1LOT_B 1P8Z_A 1RFQ_A 1RFQ_B 1RGI_A 1SQK_A 2A40_A 2A40_D 2FF3_B 2FF6_A 2Q1N_A 2Q1N_B 2Q31_A 2Q31_B 2Q97_A 2V51_B 2V51_D 2V52_B 2VYP_A 2VYP_B 3BUZ_B 3DAW_A 3FFK_B 3FFK_E 3M6G_A 3M6G_B 3SJH_A 3TU5_A 3U8X_A 3U8X_C 3U9Z_A 3UE5_A 4B1V_A 4B1V_B 4B1X_B 4GY2_B 4H03_B 4H0T_B 4H0V_B 4H0X_B 4H0Y_B 4K42_A 4K42_B 4K42_C 4K42_D 4K43_A 4K43_B 4PKG_A 4PKH_A 4PKH_D 4PKH_F 4PKH_I 4PKI_A 4PL8_A …	3M6G_A 3M6G_B 2Q0R_A	5
Q09028	2	15	4PBY_A	2XU7_A 2XU7_B 4PBY_B 4PC0_A 4PC0_B 4R7A_B	3GFC_A	11,12,13,15,5,8,9
Q84B82	46	50	3TCJ_B	4ELY_C 4ELY_D	3JRZ_A 3JSC_A	46,49,50

## Sheet: DDR
Uniprot	Start AA	End AA	PDB complex	PDB monomer
P06734	291	298	4J6J_D 4G96_A 4G96_B 4G96_C 4G96_D 4G9A_A 4G9A_B 4G9A_C 4G9A_D 4J6J_A 4J6J_B 4J6J_C 4J6K_A 4J6K_B 4J6K_C 4J6K_D 4J6K_E 4J6K_F 4J6K_G 4J6K_H 4J6M_A 4J6M_B 4J6M_C 4J6M_D 4J6M_E 4J6M_F 4J6M_G 4J6M_H 4J6N_A 4J6N_B 4J6P_A 4J6P_B 4J6P_C 4J6P_D	4J6Q_A
Q84KJ5	541	569	2VTB_A 2VTB_C 2VTB_D 2VTB_E 2VTB_F	2IJG_X
A2RI36	110	116	3F8B_A 3F8B_B	4ZZD_A
A5HZZ9	199	208	3DS9_A	3DSE_A
A5U2B7	75	85	3MIO_A 3MIO_B	3MGZ_A
A7LVT2	237	246	4AYJ_A 4AYJ_B 4AYJ_C 4AYJ_D	4AYL_A
B2HN69	1	712	5MSU_A 5MSU_B 5MSU_C	5MSO_A
B5DCA0	1	26	4AWZ_A 4AWZ_B 4AWZ_C	4AWY_B
B7TVP1	222	232	3GLM_A 3GLM_B 3GLM_C 3GLM_D 3GMA_A 3GMA_B	3GF3_A 3GF7_A
B7TVP1	506	512	3GLM_A 3GLM_B 3GLM_C 3GLM_D 3GMA_A 3GMA_B	3GF3_A 3GF7_A
C5DN49	239	253	5LX2_A	5LHO_A 5LVZ_A
D0KT28	216	222	4DBE_A 4DBE_B	4DBD_A
D4PEB3	1	7	3NCO_A 3NCO_B	3RJX_A
D6D1V7	1	31	4AD2_A 4AD2_B 4AD2_C 4AD2_D 4AD3_A 4AD3_B 4AD3_C 4AD3_D	4AD1_A 4AD4_A 4UTF_A 4V27_A 4AD5_A
E5XP76	1	16	5MSR_A 5MSR_B 5MSR_C 5MSR_D 5MST_A 5MST_B 5MSV_A 5MSV_B 5MSV_C 5MSV_D	5MSP_A 5MSS_A 5MSW_A
E5XP76	652	665	5MSR_A 5MSR_B 5MSR_C 5MSR_D 5MST_A 5MST_B 5MSV_A 5MSV_B 5MSV_C 5MSV_D	5MSP_A
F1CMY8	1	14	4QDF_A	4QDC_A 4QDD_A
F1CMY8	385	390	4QDF_A	4QDC_A 4QDD_A
F1RQI7	398	403	4PFP_A 4PFP_C	4PFO_A 4PJM_A 4PJN_A 4PK4_A
F8JB59	20	27	5NYR_A 5NYR_B	5NYP_A
F8JB59	102	111	5NYR_A 5NYR_B	5NYP_A
F8JB59	185	194	5NYR_A 5NYR_B	5NYP_A
F8UU09	1	82	4B7M_A 4B7M_B	4B7J_A 4B7N_A
G3G933	1	25	5X5W_A 5X5W_C	5X5V_A
G3G933	262	402	5X5W_A 5X5W_C	5X5V_A
I1HB13	1	43	4N2Q_A 4N2S_A	4ME2_A
I1HB13	242	257	4N2Q_A 4N2S_A	4ME2_A
L0E2M2	1	40	4R9G_A 4R9G_B	4R9F_A
L0E2M2	443	447	4R9G_A 4R9G_B	4R9F_A
O00391	286	292	3LLK_A 3LLK_B 3LLK_C	3LLI_A
O00571	154	163	5E7I_A 5E7I_B 5E7I_C	5E7J_A 5E7M_A
O00571	578	584	5E7I_A 5E7I_B 5E7I_C	5E7M_A
O14757	274	289	1NVQ_A 1NVR_A 1NVS_A 2YDJ_A 2YDJ_B	1IA8_A 2WMQ_A 2WMW_A 2WMX_A 2X8I_A 2XEY_A 2WMR_A 2WMS_A 2WMT_A 2WMU_A 2WMV_A 2XEZ_A 2XF0_A 2YM8_A 2YM3_A 2YM4_A 2YM5_A 2YM6_A 2X8D_A 2YDI_A 2X8E_A 2YDK_A 2YEX_A 2YER_A 2YM7_A 4FTN_A 4FSU_A 4FTO_A 4FTR_A 4FTQ_A 4HYH_A 4HYI_A
O14965	389	403	4C3P_A 4C3P_D 3W18_A 3W18_B	1MUO_A 4C3R_A 3W16_A 4O0S_A 4UTD_A
O15923	1	8	1OGK_A 1OGK_B 1OGK_D 1OGK_E	1OGL_A
O15923	120	138	1OGK_A 1OGK_B 1OGK_D 1OGK_E	1OGL_A
O23346	259	272	4QNK_A 4QNK_B 4QNK_C 4QNK_D 4QNK_E 4QNK_F 4QNK_G 4QNK_H	4MU1_A
O24146	538	542	5BSM_A 5BSM_B	5BSR_A 5BST_A 5BSU_A 5BSV_A
O28951	303	308	2BGG_A 2BGG_B 2W42_A 2W42_B	1W9H_A
O28951	333	338	2BGG_A 2BGG_B 2W42_A 2W42_B	1W9H_A
O28951	1	10	2BGG_A 2BGG_B 2W42_A 2W42_B	1W9H_A
O43189	127	132	5XFP_A 5XFP_B 5XFP_E	5XFN_A
O43809	1	17	3MDG_A 3MDG_B 3MDI_A 3MDI_B	3BAP_A
O50112	1	8	3AF6_A	3AF5_A
O50112	51	55	3AF6_A	3AF5_A
O50657	383	393	5GJM_A 5GJM_B	5GJN_A
O57978	1	11	3U54_A 3U54_B 4O81_A 4O81_B 4O82_A 4O82_B 4O83_A 4O83_B 4O84_A 4O84_B	3U55_A 4O7T_A 4O7Z_A 4O86_A 4O7L_A 4O7W_A 4O7N_A 4O7R_A 4O7V_A 4O7Y_A 4O7S_A
O59196	1	5	1Y0Y_A	1Y0R_A
O59248	110	120	2ZAE_B 2ZAE_D	1X0T_A
O59282	129	134	3AEV_B	2E3U_A
O59282	209	219	3AEV_B	2E3U_A
O59282	1	25	3AEV_B	2E3U_A
O66513	37	53	2Z0G_A 2Z0G_B 2Z0G_C 2Z0G_D	2EG1_A 2EG2_A
O74866	1	7	1N06_A 1N06_B 1N07_A 1N07_B 1N08_A 1N08_B	1N05_A
O75151	446	451	3PU3_A 3PU3_B 3PU8_A 3PU8_B 3PUS_A 3PUS_B	3PTR_B 3PUA_A
O75460	965	977	4Z7G_A 4Z7G_B 4Z7H_A 4Z7H_B	5HGI_A
O81226	277	288	2FAW_A 2FAW_B	2IWA_A
O83922	23	49	4DI4_A	3U64_A
O93874	1	9	3QWF_A 3QWF_B 3QWF_C 3QWF_D 3QWF_E 3QWF_F 3QWF_G 3QWF_H 3QWH_A 3QWH_B 3QWH_C 3QWH_D 3QWI_A 3QWI_B 3QWI_C 3QWI_D 4FJ0_A 4FJ0_B 4FJ0_C 4FJ0_D 4FJ1_A 4FJ1_B 4FJ1_C 4FJ1_D 4FJ2_A 4FJ2_B 4FJ2_C 4FJ2_D	3IS3_A 4FIZ_A
O95831	540	550	4BUR_A 4BUR_B 4BUR_C 4BUR_D	1M6I_A 4BV6_A
O96693	1	76	3AU8_A 3AU8_B 3AU9_A 3AU9_B 3AUA_A 3AUA_B 3WQQ_A 3WQQ_B 3WQR_A 3WQR_B	3WQS_B
P00352	1	7	5L2O_A 5L2O_B 5L2O_C 5L2O_D 5L2O_E 5L2O_F 5L2O_G 5L2O_H	4WB9_A 4WPN_A 5AC2_A 5L2M_A 5L2N_A
P00390	45	61	2GH5_A 2GH5_B 3SQP_A 3SQP_B	1GSN_A 3DJJ_A 3DK4_A 3DK9_A
P00489	2	6	1PYG_A 1PYG_B 1PYG_C 1PYG_D 3E3L_A 3E3L_B 3E3L_C 3E3L_D 3E3N_A 3E3N_B 3E3N_C 3E3N_D 3E3N_E 3E3N_F 3E3N_G 3E3N_H	2QLM_A 3BCR_A 3BCS_A 3BCU_A 3BD6_A 3BD7_A 3BD8_A 3BDA_A 3CUT_A 3CUU_A 3CUW_A 3EBO_A 3EBP_A 3G2H_A 3G2I_A 3G2J_A 3G2K_A 3G2L_A 3G2N_A 5LRC_A 5LRE_A 5LRF_A 3MQF_A 3MRT_A 3MRV_A 3MRX_A 3MS7_A 3MSC_A 3MS2_A 3MS4_A 3MT7_A 3MT8_A 3MT9_A 3MTA_A 3MTB_A 3MTD_A 3NP7_A 3NP9_A 3NPA_A 5O50_A 2QLN_A 2QN1_A 2QN2_A 2QN3_A 2QNB_A 2QRM_A 2QRG_A 2QRH_A 3S0J_A 3SYM_A 3SYR_A 3T3D_A 3T3E_A 3T3G_A 3T3H_A 3T3I_A 2QRP_A …
P00489	838	843	1PYG_A 1PYG_B 1PYG_C 1PYG_D 3E3L_A 3E3L_B 3E3L_C 3E3L_D 3E3N_A 3E3N_B 3E3N_C 3E3N_D 3E3N_E 3E3N_F 3E3N_G 3E3N_H	2PYD_A 3CUV_A 2QRP_A 2QRQ_A 2QLM_A 3BCR_A 3BCS_A 3BCU_A 3BD6_A 3BD7_A 3BD8_A 3BDA_A 4CTM_A 4CTN_A 4CTO_A 3CUT_A 3CUU_A 3CUW_A 3EBO_A 3EBP_A 3G2H_A 3G2I_A 3G2J_A 3G2K_A 3G2L_A 3G2N_A 5JTT_A 5JTU_A 3L79_A 3L7A_A 3L7B_A 3L7C_A 3L7D_A 5LRC_A 5LRD_A 5LRE_A 5LRF_A 5MEM_A 3MQF_A 3MRT_A 3MRV_A 3MRX_A 3MS7_A 3MSC_A 3MS2_A 3MS4_A 3MT7_A 3MT8_A 3MT9_A 3MTA_A 3MTD_A 3NC4_A 3NP7_A 3NP9_A 3NPA_A 5O50_A 5O52_A …
P00636	2	7	1EYJ_A 1EYJ_B 1EYK_A 1EYK_B 1NV7_A 1NV7_B 1Q9D_A 1Q9D_B 2QVU_A 2QVU_B 2QVV_A 2QVV_B	4H46_A
P00698	1	18	4CJ2_A 4CJ2_B	3B6L_A 3B72_A 3TMU_A 3TMV_A 3TMW_A 3TMX_A 4WG7_A 4WG1_A 4WL6_A 4WL7_A
P00747	457	461	1PMK_A 1PMK_B	1KRN_A
P00760	1	23	4GUX_A 4GUX_B 4GUX_C 4XOJ_A	5FXL_A 5JYI_A
P05019	113	118	1H59_A
P02768	1	26	5UJB_A 5UJB_B	4BKE_A
P02853	25	33	2PHL_A 2PHL_B 2PHL_C	1PHS_A
P02853	237	243	2PHL_A 2PHL_B 2PHL_C	1PHS_A
P02945	1	17	4HWL_A 4HWL_B 4HYX_A 4HYX_B 5VN7_A 5VN7_B 5VN9_A 5VN9_B 1PY6_A 1PY6_B 1KME_A 1KME_B	1AP9_A 5B34_A 4OV0_A 1DZE_A 5A44_A 5A45_A 5B35_A 5BR2_A 3NS0_A 3NSB_A 1M0L_A 2ZFE_A 2ZZL_A
P02945	253	262	4HWL_A 4HWL_B 4HYX_A 4HYX_B 5VN7_A 5VN7_B 5VN9_A 5VN9_B 1PY6_A 1PY6_B	1AP9_A 1DZE_A 1QM8_A 1XJI_A 1IW6_A 5A45_A 1IW9_A 1IXF_A 3MBV_A 3NS0_A 3NSB_A 1X0K_1 1X0S_A 1M0L_A 5BR2_A 2NTU_A 1UCQ_A 2ZFE_A 1QHJ_A 1QKO_A 1QKP_A 2ZZL_A 4MD1_A 5B6V_A 5B6W_A 5B6X_A 5B6Y_A 5B6Z_A 5H2H_A 5H2I_A 5H2J_A 5H2K_A 5H2L_A 5H2M_A 5H2N_A 5H2O_A 5H2P_A 4MD2_A 4OV0_A 5A44_A 5B34_A 5B35_A 5BR5_A
P03007	1	5	2IDO_A 2IDO_C	1J53_A 1J54_A
P03007	181	186	2IDO_A 2IDO_C	1J53_A 1J54_A
P03036	67	71	3CRO_L 3CRO_R	2CRO_A
P03051	58	63	2GHY_A 2GHY_B	1ROP_A
P03176	268	273	1OF1_A 1OF1_B 1QHI_A 1QHI_B 1P7C_A 1P7C_B 3F0T_A 3F0T_B 4JBX_A 4JBX_B 4JBY_A 4JBY_B 4OQL_A 4OQL_B 4OQM_A 4OQM_B 4OQN_A 4OQN_B 4OQX_A 4OQX_B 1E2H_A 1E2H_B 1E2I_A 1E2I_B 1E2K_A 1E2K_B 1E2M_A 1E2M_B 1E2N_A 1E2N_B 1KI2_A 1KI2_B 1KI3_A 1KI3_B 1KI4_A 1KI4_B 1KI6_B 1KI7_A 1KI7_B 1KI8_A 1KI8_B 3RDP_A 3RDP_B 4IVP_A 4IVP_B 4IVQ_A 4IVQ_B 4IVR_A 4IVR_B	1VTK_A 2VTK_A 3VTK_A
P03951	564	570	5I25_A 5EOK_A	2F83_A
P04058	557	564	1W75_A 1W75_B 1W76_A 1W76_B 1ZGC_A 1ZGC_B	1DX6_A 2BAG_A 2CKM_A 2CMF_A 5DLP_A 1E3Q_A 5E4T_A 1EVE_A 1H23_A 1HBJ_A 2J4F_A 3M3D_A 1SOM_A 2VQ6_A 1W4L_A 1ZGB_A 1E66_A 1H22_A 2J3D_A 1ODC_A 1U65_A 3ZV7_A 2J3Q_A
P04190	31	36	1BC2_A 1BC2_B	1BVT_A 3I13_A 1MQO_A 3I11_A 4C1C_A 4C1H_A 5FQB_A 3I15_A 5JMX_A
P04190	63	67	1BC2_A 1BC2_B	1BMC_A 3I15_A 3I11_A 3I13_A 4NQ5_A 5JMX_A 5FQA_A
P05042	461	467	1FUO_A 1FUO_B	1YFE_A
P05046	267	285	4D69_A 4D69_B 4D69_C 4D69_D 4D69_E 4D69_F 4D69_G 4D69_H 4D69_I 4D69_J 4D69_K 4D69_L	1G9F_A 1SBD_A 1SBE_A 1SBF_A 2SBA_A
P06730	1	26	2V8W_A 2V8W_E 2V8X_A 2V8X_E 2V8Y_A 2V8Y_E 2W97_A 3TF2_A 3TF2_B 3TF2_C 3TF2_D 3U7X_A 3U7X_B 4AZA_A 4AZA_C 4BEA_A 5EHC_A 5EI3_A 5EIR_A	1IPB_A 1IPC_A
P06762	1	10	1IRM_A 1IRM_B 1IRM_C	1DVE_A 2DY5_A 1IVJ_A 2E7E_A 4G7L_A 4G7P_A 4G7T_A 4G7U_A 4G8P_A 4G8U_A 4G8W_A 4G98_A 4G99_A 1IX3_A 1IX4_A 1J02_A 1UBB_A 1ULX_A 1VGI_A 2ZVU_A 1J2C_A
P06762	226	267	1IRM_A 1IRM_B 1IRM_C	1DVE_A 2DY5_A 4G7L_A 4G7P_A 4G7U_A 4G8P_A 4G8U_A 4G8W_A 1IVJ_A 2E7E_A 4G7T_A 4G98_A 4G99_A 1IX4_A 1J02_A 1J2C_A 1UBB_A 1ULX_A 1VGI_A 2ZVU_A 1IX3_A
P06782	91	95	3HYH_A 3HYH_B	2FH9_A 3MN3_A
P06782	200	205	3HYH_A 3HYH_B	2FH9_A 3MN3_A
P07607	14	19	3IHI_A 3IHI_B 4E5O_A 4E5O_B 4E5O_C 4E5O_D 4E5O_E 4E5O_F 4EB4_A 4EB4_B 4EB4_C 4EB4_D 4EIN_A 4EIN_B	4EZ8_A
P07636	248	256	1BCM_A 1BCM_B	1BCO_A
P07900	230	236	2WI2_A 2WI2_B 4FCP_A 4FCP_B 3T1K_A 3T1K_B 3T2S_A 3T2S_B 4L93_A 4L93_B	2VCI_A 2CCS_A 2CCT_A 2CCU_A 5CF0_A 5FNC_A 5FND_A 5FNF_A 4HY6_A 4L8Z_A 4L90_A 3T0H_A 3T10_A 2VCJ_A 2WI1_A 2WI3_A 2WI4_A 2WI5_A 2WI6_A 2WI7_A 3D0B_A 3MNR_P 3R4M_A 3T0Z_A 4FCQ_A 4FCR_A 4L91_A 4L94_A 4U93_A
P07900	1	16	2WI2_A 2WI2_B 4FCP_A 4FCP_B 3HHU_A 3HHU_B 3T1K_A 3T1K_B 3T2S_A 3T2S_B 4L93_A 4L93_B	2VCI_A 2CCS_A 2CCT_A 2CCU_A 3D0B_A 4FCQ_A 4FCR_A 5FNC_A 5FND_A 5FNF_A 3MNR_P 2VCJ_A 2WI1_A 2WI3_A 2WI4_A 2WI5_A 2WI6_A 2WI7_A 2YI7_A 2YI0_A 2YI5_A 2YI6_A 3T0H_A 4HY6_A 5CF0_A 4L8Z_A 4L90_A 4L91_A 4L94_A 4U93_A
P08170	1	5	2SBL_A 2SBL_B	1F8N_A
P08170	22	30	2SBL_A 2SBL_B	1F8N_A
P09651	1	7	1U1K_A 1U1L_A 1U1M_A 1U1N_A 1U1O_A 1U1P_A 1U1Q_A 1U1R_A 1PGZ_A	1HA1_A 1L3K_A 1UP1_A
P09651	191	196	1U1K_A 1U1L_A 1U1M_A 1U1N_A 1U1O_A 1U1P_A 1U1Q_A 1U1R_A 1PGZ_A	1L3K_A
P0A715	206	217	1D9E_A 1D9E_B 1D9E_C 1D9E_D	1GG0_A 1PHQ_A 1PHW_A 1PL9_A 1Q3N_A 1X6U_A 1X8F_A
P0A7G6	330	335	1U98_A 1U99_A 3CMV_A 3CMV_B 3CMV_C 3CMV_D 3CMV_E 3CMV_F	1REA_A 2REB_A
P0A7I7	175	196	2BZ0_A 2BZ0_B	2BZ1_A
P0A8N5	2	11	1LYL_A 1LYL_B 1LYL_C	1E1O_A
P0A8N5	155	160	1LYL_A 1LYL_B 1LYL_C	1E1O_A
P0ACF4	56	73	2O97_B	4P3V_A
P0ACS5	137	141	1Q08_A 1Q08_B 1Q0A_A 1Q0A_B	1Q09_A
P0ACS9	1	5	3BCG_A 3BCG_B	2QOP_A
P10186	91	106	1LAU_E 1UDI_E	1UDG_A 1UDH_A
P11172	190	222	2EAW_A 2EAW_B 3BGJ_A 3BGJ_B	3BGG_A
P11348	1	5	1DIR_A 1DIR_B 1DIR_C 1DIR_D	1DHR_A
P13382	1176	1185	4FXD_A 4FXD_B	4B08_A 4FVM_A
P13423	188	203	1T6B_X	3MHZ_A 3Q8B_A 3Q8F_A
P13423	305	311	1T6B_X	3Q8B_A 3Q8F_A
P13482	548	565	2JJB_A 2JJB_B 2JJB_C 2JJB_D 2WYN_A 2WYN_B 2WYN_C 2WYN_D	2JF4_A 2JG0_A
P13500	94	99	1DOK_A 1DOK_B 2BDN_A	3IFD_A 1DOL_A
P15328	69	75	4KM7_A 4KM7_B	4KMX_A
P16035	209	220	4ILW_A 4ILW_B	1BR9_A
P17255	554	562	1VDE_A 1VDE_B	1DFA_A
P17870	333	338	2WTR_A 1G4M_A 1G4M_B	1G4R_A 1JSY_A 1ZSH_A
P18000	66	79	2DFX_E	2DJH_A
P18000	176	180	2DFX_E	2DJH_A
P18031	299	321	3I7Z_A	1NL9_A 3EB1_A 1NNY_A 1NO6_A 1NZ7_A 1ONY_A 1ONZ_A 1PH0_A 1PYN_A 1QXK_A 1OEM_X 2HNP_A 2HNQ_A 1OEO_X 1OET_A 1OEU_A 1OEV_A 1OES_A 3D9C_A 3EAX_A 1PXH_A 2BGD_A 2BGE_A 1Q1M_A 2CNI_A 2VEV_A 2VEX_A 2VEY_A 1XBO_A 1SUG_A 2CM7_A 2CM8_A 2CNF_A 2CNG_A 2CNH_A 3I80_A 2VEU_A 2VEW_A 1WAX_A
P18075	293	319	1M4U_L	1BMP_A 1LXI_A
P18485	20	24	1IAX_A 1IAX_B	1IAY_A
P18895	106	115	4AZL_A 4AZL_B 4B61_A 4B61_B	4AFK_A 4XNK_A 4XNL_A 5D5D_A 5IYU_A
P19400	143	152	1F34_B	1F32_A
P20058	1	48	1QJS_A 1QJS_B	1QHU_A
P20480	673	700	1CZ7_A 1CZ7_B 1CZ7_C 1CZ7_D	2NCD_A
P20936	1042	1047	1WQ1_G	1WER_A
P21372	513	523	4LK2_A 4LK2_B	4LJY_A
P21372	674	698	4LK2_A 4LK2_B	4LJY_A
P21457	2	6	2HET_A 2HET_B 2HET_C 2HET_D	4M2Q_A 4MLW_A
P21524	1	14	1ZYZ_A 1ZYZ_B 1ZZD_A 2CVY_A 2ZLF_A	2CVS_A 2CVX_A 3S87_A 2ZLG_A 2CVU_A 2CVV_A 3RSR_A 2CVW_A 2EUD_A 3K8T_A 3S8B_A
P21524	46	51	1ZYZ_A 1ZYZ_B 1ZZD_A 2CVY_A 2ZLF_A	2CVS_A 2CVX_A 3S87_A 2ZLG_A 2CVU_A 2CVV_A 3RSR_A 2CVW_A 2EUD_A 3K8T_A 3S8B_A
P21524	797	888	1ZYZ_A 1ZYZ_B 1ZZD_A 2CVY_A 2ZLF_A	2CVS_A 2CVU_A 2CVV_A 2CVW_A 2CVX_A 2EUD_A 3K8T_A 3S87_A 3S8B_A 2ZLG_A
P22301	19	28	1J7V_L 1Y6K_L	1INR_A 2H24_A 2ILK_A
P22337	34	50	1OQ4_A 1OQ4_B 1OQ4_C 1OQ4_D 1OQ4_E 1OQ4_F 1OQB_A 1OQB_B 1OQB_C 1OQB_D 1OQB_E 1OQB_F 2XZ0_A 2XZ0_B 2XZ0_C	1OQ9_A
P22629	164	183	4JO6_A 4JO6_B 4JO6_C 4JO6_D 5N7X_A 5N7X_B 5N7X_E 5N7X_F 5N7X_H 5N7X_K 5N7X_M 5N7X_O 5N89_A 5N89_B 5N89_D 5N89_F 5N89_H 5N89_K 5N89_M 5N89_O 5N8B_A 5N8B_B 5N8B_D 5N8B_G 5N8E_A 5N8E_B 5N8E_C 5N8E_D 5N8J_A 5N8J_B 5N8J_C 5N8J_D 5N8W_A 5N8W_B 5N99_A 5N99_B 5N99_D 5N99_G 5N99_I 5N99_K 5N99_M 5N99_O 5N99_Q 5N99_S 5N99_U 5N99_Y	1STP_A 5N8T_A
P22629	1	36	4JO6_A 4JO6_B 4JO6_C 4JO6_D 1I9H_A 1I9H_B 1LCZ_A 1LCZ_B 1SLD_B 1SLE_B 1SLE_D 1SLF_B 1SLF_D 1SLG_B 1SLG_D 2RTB_B 2RTB_D 2RTC_B 2RTC_D 2RTD_B 2RTD_D 2RTE_B 2RTE_D 2RTF_B 2RTF_D 2RTG_B 2RTG_D 2RTH_B 2RTH_D 2RTI_B 2RTI_D 2RTN_B 2RTN_D 2RTO_B 2RTO_D 2RTP_B 2RTP_D 2RTQ_B 2RTQ_D 2RTR_B 2RTR_D 5N7X_A 5N7X_B 5N7X_E 5N7X_F 5N7X_H 5N7X_K 5N7X_M 5N7X_O 5N89_A 5N89_B 5N89_D 5N89_F 5N89_H 5N89_K 5N89_M 5N89_O …	1STP_A 2RTM_A 2RTA_A 2RTJ_A 2RTK_A 2RTL_A 5N8T_A
P22734	260	264	2CL5_A 2CL5_B 3HVJ_A 3HVJ_B 4P7G_A 4P7G_B 4P7G_C 4P7G_D 5LQU_A 5LQU_B	1H1D_A 5LQC_A 5P9B_A 4PYL_A 1VID_A 1JR4_A 3HVH_A 3HVI_A 3HVK_A 3NW9_A 3NWB_A 5P95_A 5P96_A 5P97_A 5P98_A 5P99_A 5P9A_A 5P9C_A 5P9D_A 5P9E_A 5P9W_A 5PA1_A 3S68_A
P23443	128	140	4RLO_A 4RLO_B	4RLP_A
P23443	245	254	4RLO_A 4RLO_B	4RLP_A
P26663	2951	2955	2WHO_A 2WHO_B	1GX5_A 2BRK_A 2BRL_A 2WRM_A
P27707	65	76	3IPY_A 3IPY_B	3IPX_A
P28650	1	26	1IWE_A 1IWE_B 1LNY_A 1LNY_B	1J4B_A 1LON_A 2DGN_A 1LOO_A 1MF0_A 1MEZ_A 1MF1_A
P28720	1	10	1Q2R_A 1Q2R_B 1Q2R_C 1Q2R_D	1ENU_A 1F3E_A 1K4G_A 1K4H_A 1N2V_A 1PUD_A 1Q4W_A 1Q63_A 1Q65_A 1Q66_A 1Y5V_A 1Y5W_A
P29563	249	259	1VGO_A 1VGO_B 2Z55_A 2Z55_B 2Z55_D 2Z55_E	2EI4_A 3WQJ_A
P31153	1	12	4NDN_A 4NDN_B 4NDN_C 4NDN_D	5A19_A 5A1G_A 5A1I_A
P31570	1	6	1G64_A 1G64_B	1G5T_A
P32324	51	66	1N0V_C 1N0V_D 2NPF_A 2NPF_B 2ZIT_A 2ZIT_C 2ZIT_E 3B78_A 3B78_C 3B78_E 3B82_A 3B82_C 3B82_E 3B8H_A 3B8H_C 3B8H_E	1N0U_A
P33247	1	9	1GSZ_A 1GSZ_B 1GSZ_C 1H35_A 1H35_B 1H35_C 1H36_A 1H36_B 1H36_C 1H37_A 1H37_B 1H37_C 1H39_A 1H39_B 1H39_C 1H3A_A 1H3A_B 1H3A_C 1H3B_A 1H3B_B 1H3B_C 1H3C_A 1H3C_B 1H3C_C 1O6H_A 1O6H_B 1O6H_C 1O6Q_A 1O6Q_B 1O6Q_C 1O6R_A 1O6R_B 1O6R_C 1O79_A 1O79_B 1O79_C 1UMP_A 1UMP_B 1UMP_C	1SQC_A
P33309	48	59	2VGN_A 2VGN_B	2VGM_A
P33309	171	178	2VGN_A 2VGN_B	2VGM_A
P33981	674	684	4O6L_B	4JT3_A 4ZEG_A
P33981	699	710	4O6L_B	4JT3_A 4D2S_A 4ZEG_A
P34913	548	555	4C4X_A 4C4X_B 4C4Z_A 4C4Z_B	4C4Y_A 4OD0_A
P35559	969	977	3TUV_A	3P7L_A
P35559	1012	1019	3TUV_A	3P7L_A
P35790	75	79	3ZM9_A 3ZM9_B 4BR3_A 4BR3_B	4CG8_A 4CGA_A 4CG9_A
P35834	1	8	1BGE_A 1BGE_B	1BGD_A
P35834	131	136	1BGE_A 1BGE_B	1BGD_A
P36873	1	5	1IT6_A 1IT6_B 2BCD_A 2BDX_A 4UT2_A 4UT2_B 4UT3_A 4UT3_B	1JK7_A
P39301	1	5	4RP8_A 4RP8_C	4RP9_A
P39301	457	465	4RP8_A 4RP8_C	4RP9_A
P39765	74	81	1A4X_A 1A4X_B	1A3C_A
P41541	1	16	3GQ2_A 3GQ2_B	3GRL_A
P41541	98	107	3GQ2_A 3GQ2_B	3GRL_A
P41541	643	651	3GQ2_A 3GQ2_B	3GRL_A
P42336	310	319	4L1B_A 4L23_A 4L2Y_A 5DXH_A 5DXH_D	3ZIM_A 5UBR_A 5DXT_A
P42336	864	868	4L1B_A 4L23_A 4L2Y_A 5DXH_A 5DXH_D	5DXT_A 5UBR_A
P42336	1063	1068	4L1B_A 4L23_A 4L2Y_A 5DXH_A 5DXH_D	5DXT_A
P43026	382	396	5HK5_A 5HK5_B 5HK5_C 5HK5_D	2BHK_A
P43876	192	196	1P74_A 1P74_B	1P77_A
P45040	312	316	3IQG_X 3IQH_X 3IQI_X 4LI3_X	4HO1_X
P45741	401	409	2THI_A 2THI_B	3THI_A
P46881	1	8	1IVU_A 1IVU_B 1WMP_A 1WMP_B 2ZL8_A 2ZL8_B 3AMO_A 3AMO_B	1AVK_A 2E2T_A
P46881	629	638	1IVU_A 1IVU_B 1WMP_A 1WMP_B 2ZL8_A 2ZL8_B 3AMO_A 3AMO_B	1AVK_A 2E2T_A
P47709	519	523	2CM6_A 2CM6_B	2CM5_A
P47709	679	684	2CM6_A 2CM6_B	2CM5_A
P49137	1	43	1KWP_A 1KWP_B	1NY3_A
P49137	386	400	1KWP_A 1KWP_B	1NY3_A
P49366	1	8	1ROZ_A 1ROZ_B 1RQD_A 1RQD_B	1RLZ_A
P49638	1	8	1OIZ_A 1OIZ_B	1OIP_A
P49917	1	6	4HTP_A 4HTP_B	4HTO_A
P49917	115	122	4HTP_A 4HTP_B	4HTO_A
P52732	1	15	3HQD_A 3HQD_B 1II6_A 1II6_B 1YRS_A 1YRS_B 2FME_A 2FME_B 2G1Q_A 2G1Q_B 2GM1_A 2GM1_B 2GM1_D 2GM1_E 2PG2_A 2PG2_B 2UYI_A 2UYI_B 2UYM_A 2UYM_B 2WOG_A 2WOG_B 2WOG_C 2X2R_A 2X2R_B 2X2R_C 2X7C_A 2X7C_B 2X7D_A 2X7D_B 2X7E_A 2X7E_B 2XAE_A 2XAE_B 2XAE_C 3K3B_A 3K3B_B 3K5E_A 3K5E_B 3L9H_A 3L9H_B 4A51_A 4A51_B 4A51_C 4A51_D 4A51_E 4A51_F 4A51_G 4A5Y_A 4A5Y_B 4A5Y_C 4BXN_A 4BXN_B	3KEN_A 4A50_A 4BBG_A
P53350	596	603	1Q4K_A 1Q4K_B 1Q4K_C 2OJX_A 3BZI_A 1Q4O_A 1Q4O_B 1UMW_A 1UMW_B 4DFW_A	2OGQ_A 3HIK_A
P53779	39	44	3V6R_A 3V6R_B 3V6S_A 3V6S_B 3OXI_A	2O0U_A 3DA6_A 3KVX_A 2O2U_A 2WAJ_A 2ZDU_A 2ZDT_A 3FI3_A 4WHZ_A 3OY1_A 4U79_A
P55072	2	9	3QQ8_A	3QQ7_A
P60472	1	11	1UEH_A 1UEH_B 1V7U_A 1V7U_B 2E98_A 2E98_B 2E99_A 2E99_B 2E9A_A 2E9A_B 2E9C_A 2E9C_B 2E9D_A 2E9D_B 3QAS_A 3QAS_B 3SGV_A 3SGV_B 3SGX_A 3SGX_B 3SH0_A 3SH0_B 3TH8_A 3TH8_B 3WYJ_A 3WYJ_B 4H2J_A 4H2J_B 4H2M_A 4H2M_B 4H2O_A 4H2O_B 4H38_A 4H38_B 4H3A_A 4H3A_B 4H3C_A 4H3C_B 5CQJ_A 5CQJ_B	1X06_A 1X07_A
P60472	245	253	1UEH_A 1UEH_B 1V7U_A 1V7U_B 2E98_A 2E98_B 2E99_A 2E99_B 2E9A_A 2E9A_B 2E9C_A 2E9C_B 2E9D_A 2E9D_B 3QAS_A 3QAS_B 3SGV_A 3SGV_B 3SGX_A 3SGX_B 3SH0_A 3SH0_B 3TH8_A 3TH8_B 3WYJ_A 3WYJ_B 4H2J_A 4H2J_B 4H2M_A 4H2M_B 4H2O_A 4H2O_B 4H38_A 4H38_B 4H3A_A 4H3A_B 4H3C_A 4H3C_B 5CQJ_A 5CQJ_B 5CQB_A 5CQB_B	1X06_A 1X07_A
P61517	216	220	1T75_A 1T75_B 1T75_D 1T75_E 2ESF_A 2ESF_B	1I6P_A
P68802	28	33	1C77_A 1C77_B 1C78_A 1C78_B 1C79_A 1C79_B	1C76_A
P71707	786	820	5CRF_A 5CRF_B 5CRF_C 5CRF_D	5CXW_A
P74873	161	166	1G4U_S	1G4W_R
P80645	265	281	1M41_A 1M41_B	1NQK_A
P80645	363	381	1M41_A 1M41_B	1NQK_A
P81245	1	8	1DZJ_A 1DZJ_B 1DZK_A 1DZK_B 1DZM_A 1DZM_B 1DZP_A 1DZP_B 1E00_A 1E00_B 1E02_A 1E02_B 1E06_A 1E06_B	1HQP_A
P84022	419	425	1MK2_A	1MJS_A
P90551	1	8	1N1E_A 1N1E_B	1EVY_A 1EVZ_A 1JDJ_A 1M66_A 1M67_A 1N1G_A
P90551	358	366	1N1E_A 1N1E_B	1EVY_A 1EVZ_A 1JDJ_A 1M66_A 1M67_A 1N1G_A
P93343	241	260	1O9D_A 1O9F_A 3E6Y_A 3E6Y_B	1O9C_A 1O9E_A
P95649	226	230	4UAS_A 4UAS_B	4UAR_A
P98170	241	249	1G73_C 1G73_D	2JK7_A
P9WGJ9	383	388	2FF4_B	2FEZ_A
P9WK17	304	308	5H8U_A 5H8U_B	5H8P_A
P9WK17	728	741	5H8U_A 5H8U_B	5H8P_A
P9WKE1	150	167	4UNQ_A 4UNQ_B 4UNR_A 4UNR_B 4UNS_A 4UNS_B	4UNP_A
P9WPN8	1	5	5LI6_A 5LI6_B 5LI7_A 5LI7_B 5LIE_A 5LIE_B	5LI8_A
P9WPY3	167	176	2DFT_A 2DFT_B 2DFT_C 2DFT_D	3BAF_A 2DFN_A 2G1K_A 1L4Y_A 1L4U_A 1U8A_A 1WE2_A
Q00987	115	125	5J7F_A 5J7F_B 5J7F_C 5J7F_D 4HBM_A 4HBM_B 4HBM_C 4HBM_D 4HBM_E 4HBM_F 4HBM_G 4HBM_H 1YCR_A	3TU1_A
Q02248	553	558	1I7W_A 1I7W_C 1I7X_A 1I7X_C 1M1E_A 1V18_A 4EVA_A 4EVA_C	2BCT_A 4EV8_A 4EV9_A 4EVP_A 4EVT_A
Q02763	808	835	2P4I_A 2P4I_B	2OO8_X 2OSC_A 3L8P_A
Q02763	844	848	2P4I_A 2P4I_B	2OO8_X 2OSC_A
Q02763	988	992	2P4I_A 2P4I_B	2OO8_X 2OSC_A
Q02763	1118	1124	2P4I_A 2P4I_B	2OO8_X 2OSC_A
Q03048	1	5	1CFY_A 1CFY_B	1COF_A 1QPV_A
Q03988	262	270	2VSE_A 2VSE_B	2VSA_A
Q05397	891	905	1K05_A 1K05_B 1K05_C 3B71_A 3B71_B 3B71_C	1K04_A
Q05JF3	390	395	5KN0_A 5KN0_B 5KN0_C 5KN0_D 5KN1_A 5KN1_B 5KN1_C 5KN2_A 5KN2_B 5KN2_C	5KN3_A
Q06190	1065	1070	4I5K_A 4I5K_B	4I5J_A
Q07960	198	232	1OW3_A	1RGP_A
Q07960	432	439	1OW3_A	1RGP_A
Q08169	33	41	2J88_A	1FCQ_A 1FCU_A 1FCV_A
Q08169	98	102	2J88_A	1FCQ_A
Q08169	366	382	2J88_A	1FCQ_A 1FCU_A 1FCV_A
Q08236	1056	1064	3ULB_A 3ULB_B	3ULC_A
Q08826	1	27	1OCU_A 1OCU_B	1OCS_A
Q09028	412	425	2XU7_A 2XU7_B 4PBY_A 4PBY_B 4PBZ_A 4PC0_A 4PC0_B 4R7A_B	3GFC_A
Q09064	151	170	3LA0_A 3LA0_B 3LA0_C 3LA0_D 3NXZ_A 3NXZ_B 3NXZ_C 3NXZ_D	3L9Z_A
Q12390	227	233	3ERG_A 3ERG_B	3ERF_A 3IBH_A
Q13126	1	8	3OZD_A 3OZD_B 3OZE_A 3OZE_B 3OZE_C 3OZE_D 3OZE_E 3OZE_F	3OZC_A
Q13485	547	552	1U7F_B	1YGS_A
Q13822	641	645	4ZG9_A 4ZG9_B	4ZGA_A
Q14012	1	9	4FG9_A 4FG9_B 4FG8_A 4FG8_B	4FG7_A 4FGB_A
Q14012	55	61	4FG9_A 4FG9_B 4FG8_A 4FG8_B	4FG7_A 4FGB_A
Q14012	315	320	4FG9_A 4FG9_B	4FGB_A
Q14160	1194	1203	4WYU_A 4WYU_B	4WYT_A
Q14671	1170	1176	1M8W_A 1M8W_B 1M8X_A 1M8X_B 1M8Y_A 1M8Y_B 3Q0L_A 3Q0L_B 3Q0M_A 3Q0M_B 3Q0N_A 3Q0N_B 3Q0O_A 3Q0O_B 3Q0P_A 3Q0P_B	1IB2_A 1M8Z_A
Q15819	1	5	1J7D_A	1J74_A
Q15JG1	482	497	3VDM_A 3VDM_B 4F96_A 4F96_B 4F97_A 4F97_B 4F9F_A 4F9F_B 4F9F_C 4F9F_D 4F9F_E 4F9F_F 3T5T_A 3T5T_B	3VDN_B
Q16539	171	185	5ETA_A 5ETA_B	1KV1_A 1ZYJ_A 1KV2_A 4E6C_A 1IAN_A 3MGY_A 2YIS_A 2YIW_A 3HEC_A 5N67_A 3HEG_A 3HL7_A 3HLL_A 3HP2_A 3KF7_A 3ROC_A 1ZZ2_A 3HP5_A 4E5B_A 4E6A_A 4E8A_A 5ML5_A 5MTY_A 5N68_A 5MTX_A 5N63_A 5N65_A 5N64_A 5N66_A 5TBE_A
Q16539	355	360	5ETA_A 5ETA_B	1DI9_A 4E5B_A 4E6A_A 4E6C_A 4E8A_A 5N68_A 1WFC_A 1KV1_A 3D7Z_A 3D83_A 3HL7_A 3HLL_A 3HP5_A 3HRB_A 1IAN_A 3IPH_A 3KF7_A 1KV2_A 3MGY_A 5ML5_A 5MTX_A 5MTY_A 3MW1_A 5N65_A 3RIN_A 3ROC_A 2ZAZ_A 2ZB0_A 2ZB1_A 2YIS_A 5N63_A 5N66_A 5N67_A 5TBE_A 2YIW_A 3HP2_A 5N64_A 1A9U_A 1BL6_A 1BL7_A
Q29460	217	232	1FXW_A	1WAB_A
Q2TR58	1	36	4Y0T_A 4Y0T_B 4Y0T_C 4Y0T_D 4Y0U_A 4Y0U_B 4Y0U_C 4Y0U_D	4OH0_A 4Y0O_A
Q44177	115	134	2PEM_A 2PEM_B 2PEM_C 2PEM_D 2PEM_E 2PEM_F 2PEN_A 2PEN_B 2PEN_C 2PEN_D 2PEN_E 2PEN_F 2PEQ_A 2PEQ_B 2Z45_A 2Z45_B 2Z46_A 2Z46_B 2Z46_C 2Z46_D 2Z46_E 2Z46_F	2Z44_A
Q45075	95	100	4LBI_A 4LBI_B 4LBI_C 4LBI_D	4LBH_A
Q46893	17	26	3N9W_A 3N9W_B	1INJ_A
Q47690	258	275	5DMN_A 5DMN_B	5DML_A 5DMM_A
Q48255	159	167	2WKS_A 2WKS_B 2WKS_C 2WKS_D 2WKS_E 2WKS_F 2XB9_A 2XB9_B 2XB9_C 2XD9_A 2XD9_B 2XD9_C 4B6R_A 4B6R_B 4B6R_C 4B6S_A 4B6S_B 4B6S_C	1J2Y_A 2C4V_A 2XDA_A
Q4QEN5	1	5	4GED_B	4DY9_A
Q4QNY4	598	603	3ZU0_A 3ZU0_B	3ZTV_A
Q4U1A6	451	456	3AGD_A 3AGD_B 3AGE_A 3AGE_B 3IH8_A 3IH8_B 3IH9_A 3IH9_B 3IHA_A 3IHA_B 3IHB_A 3IHB_B	3IF5_A
Q53WB3	172	177	1V37_A 1V37_B	1V7Q_A 2HIA_A
Q53WJ1	224	261	4IGQ_A	4IGO_A 4IGP_A
Q53WJ1	363	377	4IGQ_A	4IGO_A 4IGP_A
Q54450	175	188	1DK0_A 1DK0_B	1B2V_A
Q55075	1	11	2Z43_A 2Z43_B 2Z43_C 2ZUB_A 2ZUB_B	2DFL_A
Q55075	259	274	2Z43_A 2Z43_B 2Z43_C 2ZUB_A 2ZUB_B	2DFL_A
Q57236	1156	1160	3RSJ_A 3RSJ_B 3RSJ_C 3RSJ_D	3FUQ_A
Q57872	183	204	1OGH_A 1OGH_B 1PKH_A 1PKH_B 1PKJ_A 1PKJ_B 1PKK_A 1PKK_B	2HXB_A
Q58AD3	87	94	3N7D_A 3N7D_B 3N7E_A 3N7E_B	3DSO_A 3DSP_A
Q58MU6	1	18	2VCK_A 2VCK_B 2VCK_C 2VCK_D 2VGR_A 2VGR_B 2VGR_C 2VGR_D	2VCL_A
Q5JGL0	468	477	5GHR_A 5GHR_C 5GHS_A 5GHS_B	5GHT_A
Q5JH47	1	7	3WZ0_E 3WZ0_F	3WYZ_A
Q5PPM0	51	62	4WMO_A 4WMO_B 4WMO_C 4WMO_D 4WMO_E 4WMO_F	4WN0_A
Q5SHE1	1	6	2IDE_A 2IDE_B 2IDE_C 2IDE_D 2IDE_E 2IDE_F 2IDE_G 2IDE_H 2IDE_I 2IDE_J 2IDE_K 2IDE_L 3JQJ_A 3JQJ_B 3JQJ_C 3JQJ_D 3JQJ_E 3JQJ_F 3JQJ_G 3JQJ_H 3JQJ_I 3JQJ_J 3JQJ_K 3JQJ_L 3JQM_A 3JQM_B 3JQM_C 3JQM_D 3JQM_E 3JQM_F 3JQM_G 3JQM_H 3JQM_I	2IIH_A 3JQK_A
Q5SJP3	118	136	1J1Y_A 1J1Y_B 1WLV_A 1WLV_B 1WLV_C 1WLV_D 1WLV_E 1WLV_F 1WLV_G 1WLV_H 1WM6_A 1WM6_B 1WM6_C 1WM6_D 1WM6_E 1WM6_F 1WM6_G 1WM6_H 1WN3_A 1WN3_B 1WN3_C 1WN3_D 1WN3_E 1WN3_F 1WN3_G 1WN3_H	1WLU_A
Q60343	1	8	3A4T_A 3A4T_B	3AJD_A
Q60343	171	178	3A4T_A 3A4T_B	3AJD_A
Q64373	31	77	2BZW_A 1PQ1_A 4YK9_A 4YK9_F	1PQ0_A 3IHC_A 3IIH_A
Q6EZC2	1	22	4BWG_A 4BWG_G	2IY9_A
Q6T755	1	7	3UJ7_A 3UJ7_B 3UJB_A 3UJB_B 4FGZ_A 4FGZ_B	3UJ6_A 3UJ8_A 3UJ9_A 3UJA_A
F1QR43	1	69	4PXQ_A 4PXQ_B
Q6WRH7	1	9	3LZZ_A 3LZZ_B	3LOI_A
Q711P7	252	261	2VPM_A 2VPM_B 2VOB_A 2VOB_B	2VPS_A
Q711P7	552	577	2VPM_A 2VPM_B 2VOB_A 2VOB_B	2VPS_A
Q753P9	372	376	5BTE_A 5BTE_B	5BTB_A
Q75WK2	369	381	1V2E_A 1V2E_B 1V2F_A 1V2F_B	1V2D_A
Q76BU9	1	37	3VXC_A 3VXC_B	3VXB_A
A0A384KY59	185	193	4JES_A 4JES_B 4JET_A 4JET_B 4JET_C 4JET_D 4JET_E 4JET_F 4JET_G 4JET_H 4JET_I 4JET_J
Q7SIB6	406	419	1KL2_A 1KL2_B	1KKJ_A 1KKP_A 1KL1_A 1YJS_A 1YJY_A 1YJZ_A
Q7SIF6	104	112	1R1K_A	1G2N_A
Q7SIF6	257	264	1R1K_A	1G2N_A
Q83884	517	530	3D26_A 3D26_B	3BY1_A 3BY2_A
Q89ZI2	1	24	2VVN_A 2VVN_B 2X0H_A 2X0H_B 4AIS_A 4AIS_B	2VVS_A
Q8GKX2	1	30	5N55_A 5N55_B 5N55_C 5N58_A 5N58_B	5NAI_A
Q8IYS5	138	143	5CJB_A	5CJ8_A
Q8KRB4	1	7	2WOK_A	2WOL_A 2WOP_A
Q8NS29	14	19	5HUD_E 5HUD_F 5HUD_G 5HUD_H	5HUB_A
Q8U2X0	455	461	3VVP_A 3VVP_B 3VVR_A 3VVS_A 3WBN_A	3VVN_A
Q8XNK4	27	32	2VNG_A 2VNG_B 2VNO_A 2VNO_B	2VNR_A
Q8YHT7	1	7	3CB0_A 3CB0_B 3CB0_C 3CB0_D	4IRA_A
Q8ZQ79	137	144	4G2B_A 4G2B_B	4G29_A
Q8ZQ79	314	322	4G2B_A 4G2B_B	4G29_A
Q90922	26	39	4PLO_A	4PLM_A
Q94KL8	1	10	2BGK_A 2BGK_B	2BGL_A 2BGM_A
Q96LI5	158	168	3NGO_A	3NGN_A 5DV2_A 5DV4_A
Q96LI5	390	401	3NGO_A	3NGN_A 5DV2_A 5DV4_A
Q96LI5	449	458	3NGO_A	3NGN_A 5DV4_A
Q96LI5	541	555	3NGO_A	3NGN_A 5DV4_A
Q97ZL0	1	11	2BJD_A 2BJD_B 2BJE_A 2BJE_C 2BJE_E 2BJE_G 4OJ1_A 4OJ1_B	4OIX_A
Q988D3	1	10	4H2P_A 4H2P_B 4H2P_C 4H2P_D 4JY2_A 4JY2_B 4JY3_A 4JY3_B	3ALJ_A 5HXI_A 4GF7_A 4H2Q_A
Q99003	44	48	1ZPL_A 1ZPL_B	1O9V_A 1O9W_A 2BSC_A 3F64_A 3F6J_A
A0A0D1HAI9	19	31	4NNP_A 4NNP_B
Q9BQI0	1	12	2JJZ_B 2JJZ_C 2JJZ_D	2VTG_A
Q9BQI0	128	150	2JJZ_B 2JJZ_C 2JJZ_D	2VTG_A
Q9CCZ4	1	7	2CKD_A 2CKD_B	2UYO_A 2UYQ_A
Q9ESN4	119	124	4QQL_A 4QQL_B 4QQL_C 4QQL_D 4QQL_E 4QQL_F 4QQL_G 4QQL_H 4QQL_I	4QQH_A
Q9FIP9	132	139	4YWC_A 4YWC_B	4RRU_A
Q9FIP9	238	242	4YWC_A 4YWC_B	4RRU_A
Q9FIP9	101	110	4YWC_A 4YWC_B	4RRU_A
Q9GSV7	1	5	4Q04_A 4Q04_B	3SIB_A
Q9GZT9	181	187	3HQU_A	2G1M_A
Q9GZT9	404	426	3HQU_A	2G1M_A
Q9I1X7	17	29	3N9B_A 3N9B_B	3N9D_A
Q9I4L6	1	29	4ZHV_A 4ZHV_B	4ZHW_A
Q9I5I9	1	19	5A23_A 5A23_B 5A23_C 5A23_D	2CFU_A 2CFZ_A 2CG2_A 2CG3_A
Q9KWT6	515	526	3VLW_A 3VLW_B	3VLU_A 3VLV_A
Q9NRG4	1	5	3TG5_A	3TG4_A
Q9NTG7	116	120	4BVE_A 4BVF_A 4BVG_A 4BVH_A 4BVH_B 4BVH_C 4C78_A 4HD8_A	4BN4_A 4BV3_A 4BVB_A
Q9NTG7	395	399	4BVE_A 4BVF_A 4BVG_A 4BVH_A 4BVH_B 4BVH_C 4C78_A 4HD8_A 4C7B_A	4BN4_A 4BV3_A 4BVB_A
Q9NWW6	193	199	2QL6_A 2QL6_B 2QL6_C 2QL6_D 2QL6_E 2QL6_F 2QL6_G 2QL6_H 2QL6_I 2QL6_J 2QL6_K 2QL6_L 2QL6_M 2QL6_N 2QL6_O 2QL6_P	2QG6_A
Q9QYM2	385	437	3UEL_A 3UEL_B 3UEL_C	3UEK_A
Q9QYM2	959	972	3UEL_A 3UEL_B 3UEL_C	3UEK_A
Q9RHZ6	26	54	1URS_A 1URS_B	1URG_A
Q56WD9	177	183	2C7Y_A 2C7Y_B
Q9UG22	1	20	2XTM_A 2XTM_B	2XTN_A 2XTP_A
Q9UG22	224	234	2XTO_A 2XTO_B	2XTP_A
Q9UG22	256	260	2XTO_A 2XTO_B	2XTP_A
Q9UNN8	18	23	1LQV_A 1LQV_B 3JTC_A 3JTC_B	1L8J_A
Q9WZU0	1	6	4A2A_A 4A2A_B	1E4F_T 4A2B_A
Q9WZU0	392	419	4A2A_A 4A2A_B	1E4F_T 4A2B_A
Q9Y468	197	203	1OZ3_A 1OZ3_B 1OZ3_C	1OZ2_A
Q9Y5B9	751	757	4Z2M_B	4Z2N_A
Q9YAF1	1	6	3VMF_B	3AGK_A
Q9YAF1	176	186	3VMF_B	3AGK_A
Q9Z2X8	309	323	1X2R_A	1X2J_A

## Sheet: DBR
Uniprot	Start AA	End AA	PDB complex	FuzDB.ID
O97428	25	58	3U9Z_C	FC0032
P01094	33	68	1G0V_B	FC0018
P01106	31	48	1MV0_A	FC0074
P03018	645	720	2IS6_A 2IS6_B	FC0056
P03069	1	100	2LPB_B	FC0061
P03255	82	121	2KJE_B	FC0083
P04637	27	39	2L14_B	FC0084
P05221	165	170	1EJY_N	FC0001
P07674	253	293	1R71_A 1R71_B 1R71_C 1R71_D	FC0058
P09803	636	653	1I7X_B 1I7X_D	FC0038
P09803	685	697	1I7X_B 1I7X_D	FC0038
P0AG11	25	37	1I4V_A 1I4V_B	FC0041
P0AGE0	113	177	1EYG_A 1EYG_B 1EYG_C 1EYG_D	FC0048
P14859	355	379	1CQT_A 1CQT_B	FC0009
P15337	101	120	1KDX_B	FC0012
P15337	146	160	1KDX_B	FC0012
P16458	224	385	2I0Q_B	FC0057
P22808	99	105	1NK2_P	FC0054
P25963	276	287	1NFI_E 1NFI_F	FC0062
P27577	244	300	1MDM_B	FC0047
P37231	9	110	3DZU_D 3DZY_D 3E00_D	FC0055
P38634	1	90	3V7D_E	FC0040
P45983	48	100	4UX9_A 4UX9_B 4UX9_C 4UX9_D	FC0090
P46527	105	198	1JSU_C	FC0036
P50498	24	30	4QY8_Q	FC0107
P51608	1	75	3C2I_A	FC0043
P53999	1	60	2C62_A 2C62_B	FC0049 FC0050
P61244	1	18	1HLO_A 1HLO_B 1R05_A 1R05_B	FC0042
P83949	1	174	1B8I_A	FC0053
P83949	175	216	1B8I_A	FC0053
P83949	244	286	1B8I_A	FC0053
Q03643	24	30	4QXT_Q	FC0106
Q04207	425	439	2LWW_B	FC0069
Q04207	482	490	2LWW_B	FC0069
Q13501	168	388	4UF8_A 4UF8_B 4UF8_C 4UF8_I 4UF9_A 4UF9_B 4UF9_D	FC0092
Q13542	1	53	3AM7_B	FC0072
Q13542	61	77	3AM7_B	FC0072
Q13542	83	120	3AM7_B	FC0072
Q15004	2	50	4D2G_D 4D2G_E	FC0088
Q15004	72	111	4D2G_D 4D2G_E	FC0088
Q15418	681	696	5CSF_C 5CSI_C 5CSJ_C 5CSN_C	FC0091
Q15418	705	724	5CSF_C 5CSI_C 5CSJ_C 5CSN_C	FC0091
Q15637	1	12	1O0P_B 1OPI_B	FC0019
Q15637	26	133	1O0P_B 1OPI_B	FC0019
Q5VZK9	1005	1020	3LK3_T	FC0071
Q60795	41	51	3WN7_B 3WN7_M 1X2R_B	FC0076
Q67953	1	11	3ZHF_B	FC0065
Q9DCL8	1	11	2O8A_I 2O8A_J 2O8G_I 2O8G_J	FC0007
Q9DCL8	169	206	2O8A_I 2O8A_J 2O8G_I 2O8G_J	FC0007
Q9DCL8	18	43	2O8A_I 2O8A_J 2O8G_I 2O8G_J	FC0007
Q9DCL8	57	129	2O8A_I 2O8A_J 2O8G_I 2O8G_J	FC0007
Q9HAU5	1130	1166	2WJV_D 2WJV_E	FC0035
Q9JJW6	24	48	2YKA_A	FC0103
Q9VMA3	1	317	4AXG_C 4AXG_D	FC0073
Q9VMA3	340	361	4AXG_C 4AXG_D	FC0073
Q9VMA3	377	1117	4AXG_C 4AXG_D	FC0073
